# Supplementary material for: Integrated transcriptome and methylome analyses reveal the molecular regulation of drought stress in wild strawberry (Fragaria nilgerrensis)
Source: BMC Plant Biol. 2022 Dec 28;22:613. doi: 10.1186/s12870-022-04006-9 (PMC9795625; doi:10.1186/s12870-022-04006-9)
Supplement: Supplementary file 1 — Additional file 1: Table S1. Statistics of RNA-seq reads. Table S2. Data description of BS-Seq reads for the four F.nilgerrensis samples with three replicates. Table S3. Whole-genome methylation of F. nilgerrensis. Table S4-1.The promoter regions DMGs and DEGs shared genes at all time points. Table S4-2.The genebody regions DMGs and DEGs shared genes at all time points. Table S5. Differentially expressed transcription factors (TF). Table S6. Differentially expressed transcription factors (TFs) with methylation in promoter region. Table S7. List of primer pairs used for qRT-PCR. [file 12870_2022_4006_MOESM1_ESM.xlsx]

## Sheet: Table S1
Table S1. Statistics of RNA-seq reads.
Sample	Raw_reads (Gb)	Clean_reads (Gb)	Total_map (%)	Unique_map (%)	Multi_map (%)	Q20	Q30	GC_pct
T0_1	45623098（6.84G）	45446236（6.82G）	43612879(95.97%)	42304770(93.09%)	1308109(2.88%)	97.99	93.9	47.14
T0_2	47779392（7.17G）	47625894（7.14G）	45256608(95.03%)	43927821(92.24%)	1328787(2.79%)	98.1	94.19	47.08
T4_1	47325146（7.1G）	47212606（7.08G）	44567902(94.4%)	43212418(91.53%)	1355484(2.87%)	97.71	93.26	46.81
T4_2	45791148（6.87G）	45675078（6.85G）	43322663(94.85%)	42085953(92.14%)	1236710(2.71%)	97.56	92.95	46.98
T4_3	43276254（6.49G）	43162192（6.47G）	41449012(96.03%)	40240852(93.23%)	1208160(2.8%)	98.1	94.18	46.8
T8_1	43266242（6.49G）	43150914（6.47G）	41439295(96.03%)	40204414(93.17%)	1234881(2.86%)	98.21	94.39	46.91
T8_2	42823000（6.42G）	42716018（6.41G）	40203871(94.12%)	38987792(91.27%)	1216079(2.85%)	98.25	94.49	46.54
T8_3	37404696（5.61G）	37321084（5.6G）	35823014(95.99%)	34755828(93.13%)	1067186(2.86%)	98.26	94.5	46.49
T12_1	38662488（5.8G）	38555450（5.78G）	36717434(95.23%)	35630537(92.41%)	1086897(2.82%)	98.14	94.26	46.69
T12_2	37675922（5.65G）	37597268（5.64G）	35716945(95.0%)	34650549(92.16%)	1066396(2.84%)	98.13	94.25	46.36
T12_3	39387318（5.91G）	39289412（5.89G）	37718131(96.0%)	36617429(93.2%)	1100702(2.8%)	98.29	94.65	46.77
Note: Reads were mapped to the F.nilgerrensis reference genome (Qiao Q, 2021). T0 to T12 represent different stages of F. nilgerrensis drought respectively.

## Sheet: Table S2
Table S2. Data description of BS-Seq reads for the four F.nilgerrensis samples with three replicates.
LibraryID	Sample name	Raw Reads/Data production (Gb)	CleanReads/Data production (Gb)	Mapping rate (%)	BS Conversion Rate (%)	C_covgMean	Q20 (%)	Q30 (%)
FRML190455519-1a	T0_1	40405409/12.12	39846252/10.9	68.22	99.782	9.9	96.79	90.18
FRML190455519-2a	T0_2	38343484/11.5	37804553/10.35	72.78	99.77	10	96.84	90.33
FRML190455519-3a	T0_3	34916271/10.47	34428794/9.42	67.59	99.742	8.5	96.83	90.3
FRML190455520-1a	T4_1	38230055/11.47	37722011/10.33	73.13	99.755	10	96.81	90.24
FRML190455520-2a	T4_2	40060863/12.02	39521722/10.81	69.15	99.727	9.8	96.88	90.42
FRML190455520-3a	T4_3	35900949/10.77	35450110/9.71	68.66	99.744	8.8	97.04	90.81
FRML190455521-1a	T8_1	37743225/11.32	37237438/10.2	70.49	99.738	9.7	96.97	90.67
FRML190455521-2a	T8_2	37429239/11.23	36901642/10.1	71.07	99.755	9.6	96.78	90.22
FRML190455521-5a	T8_3	35250430/10.58	34739317/9.57	72.21	99.499	8.9	97.77	92.55
FRML190455522-5a	T12_1	43157452/12.95	42501757/11.71	71.73	99.539	10.9	97.59	92.06
FRML190455522-2a	T12_2	39614717/11.88	39078352/10.7	70.95	99.775	10.3	96.88	90.46
FRML190455522-3a	T12_3	44638406/13.39	44069221/12.08	69.4	99.773	11.2	97.07	90.93

## Sheet: Table S3
Table S3. Whole-genome methylation of F. nilgerrensis.
Samples	mC percent (%)	mCpG percent (%)	mCHG percent (%)	mCHH percent (%)
T0_1	0.1948	0.4851	0.314	0.1187
T0_2	0.1904	0.4886	0.3166	0.1115
T0_3	0.1613	0.4478	0.2874	0.0845
T4_1	0.1865	0.4855	0.3143	0.1071
T4_2	0.1794	0.4811	0.3118	0.0986
T4_3	0.1572	0.4555	0.2916	0.0766
T8_1	0.176	0.4727	0.306	0.0966
T8_2	0.1888	0.4709	0.3036	0.1151
T8_3	0.1847	0.4601	0.298	0.1125
T12_1	0.1906	0.4917	0.3225	0.1101
T12_2	0.1839	0.4857	0.315	0.1033
T12_3	0.208	0.4981	0.3241	0.1327
(1) Samples: sample name (2) mC percent (%): the percentage of methylated C sites in the whole genome to the total number of C sites (3) mCpG percent (%): the percentage of methylated C sites in the CG context region to the total number of C sites in the region (4) mCHG percent (%): the percentage of methylated C sites in the CHG context region to the total number of C sites in the region (5) mCH…

## Sheet: Table S4_promoter
Table S4-1.The promoter regions DMGs and DEGs shared genes at all time points.
		log2 Foldchange
Gene_id	type	T4 vs T0	T8 vs T0	T12 vs T0	T4_meanMethy	T0_meanMethy	diff.Methy	C_context	T8_meanMethy	T0_meanMethy	diff.Methy	C_context	T12_meanMethy	T0_meanMethy	diff.Methy	C_context	Swissprot_annotation	Nr_annotation
evm.TU.chr6.2906	C1-hyper_down	NA	-1.756	-1.397	NA	NA	NA	NA	0.307	0.188	0.119	CHH	NA	NA	NA	NA	#N/A	uncharacterizedproteinLOC101304796[Fragariavescasubsp.vesca]
evm.TU.chr3.1741	C1-hyper_down	NA	-4.656	-2.671	NA	NA	NA	NA	0.661	0.362	0.299	CHG	NA	NA	NA	NA	Zinc finger CCCH domain-containing protein 46 GN=At3g51950 OS=Arabidopsis thaliana (Mouse-ear cress) PE=1 SV=1	zincfingerCCCHdomain-containingprotein53-like[Fragariavescasubsp.vesca]
evm.TU.chr1.2561	C1-hyper_down	NA	-2.211	-1.757	NA	NA	NA	NA	0.152	0.088	0.064	CHH	NA	NA	NA	NA	Pyruvate kinase isozyme A, chloroplastic (Precursor) OS=Nicotiana tabacum (Common tobacco) PE=2 SV=1	hypotheticalproteinPRUPE_ppa025800mg,partial[Prunuspersica]
evm.TU.chr5.1396	C1-hyper_down	NA	-1.377	-1.201	0.219	0.404	-0.186	CHH	0.476	0.343	0.133	CHH	0.21	0.414	-0.204	CHH	#N/A	#N/A
evm.TU.chr2.1506	C1-hyper_down	NA	-1.534	-1.575	NA	NA	NA	NA	0.085	0.04	0.045	CHH	NA	NA	NA	NA	Probable glucan endo-1,3-beta-glucosidase A6 (Precursor) GN=A6 OS=Arabidopsis thaliana (Mouse-ear cress) PE=2 SV=1	probableglucanendo-1,3-beta-glucosidaseA6-like[Fragariavescasubsp.vesca]
evm.TU.chr7.1061	C1-hyper_down	NA	-1.656	-1.687	NA	NA	NA	NA	NA	NA	NA	NA	0.265	0.109	0.156	CHH	Protein-ribulosamine 3-kinase, chloroplastic (Precursor) GN=At3g61080 OS=Arabidopsis thaliana (Mouse-ear cress) PE=1 SV=2	protein-ribulosamine3-kinase,chloroplastic-like[Fragariavescasubsp.vesca]
evm.TU.chr7.1067	C1-hyper_down	NA	-1.706	-1.503	0.099	0.029	0.07	CG	0.055	0.006	0.049	CHH	0.042	0.006	0.036	CHH	Putative glycerol-3-phosphate transporter 5 GN=At2g13100 OS=Arabidopsis thaliana (Mouse-ear cress) PE=2 SV=2	putativeglycerol-3-phosphatetransporter5-like,partial[Fragariavescasubsp.vesca]
evm.TU.chr2.56	C1-hyper_down	NA	-2.128	NA	NA	NA	NA	NA	0.152	0.08	0.073	CHH	NA	NA	NA	NA	Subtilisin-like protease (Precursor) GN=At5g67360 OS=Arabidopsis thaliana (Mouse-ear cress) PE=1 SV=1	subtilisin-likeprotease-like[Fragariavescasubsp.vesca]
evm.TU.chr6.1559	C1-hyper_down	-1.967	-1.977	-1.718	NA	NA	NA	NA	0.708	0.397	0.311	CG	NA	NA	NA	NA	Phosphatidylcholine:diacylglycerol cholinephosphotransferase 1 GN=ROD1 OS=Arabidopsis thaliana (Mouse-ear cress) PE=1 SV=1	uncharacterizedproteinLOC101294482[Fragariavescasubsp.vesca]
evm.TU.chr4.795	C1-hyper_down	NA	-1.787	-1.35	NA	NA	NA	NA	NA	NA	NA	NA	0.167	0.08	0.087	CHH	50S ribosomal protein L28, chloroplastic (Precursor) GN=RPL28 OS=Arabidopsis thaliana (Mouse-ear cress) PE=2 SV=2	50SribosomalproteinL28,chloroplastic-like[Fragariavescasubsp.vesca]
evm.TU.chr3.520	C1-hyper_down	-1.793	-5.025	-3.941	0.916	0.774	0.142	CHG	NA	NA	NA	NA	0.078	0.161	-0.084	CHH	#N/A	uncharacterizedproteinLOC101302531[Fragariavescasubsp.vesca]
evm.TU.chr5.128	C1-hyper_down	-4.045	-6.253	-6.96	0.233	0.368	-0.135	CHH	0.281	0.394	-0.113	CHH	0.13	0.063	0.067	CHH	#N/A	uncharacterizedproteinLOC101297153[Fragariavescasubsp.vesca]
evm.TU.chr3.2157	C1-hyper_down	NA	-2.238	-2.448	0.617	0.723	-0.106	CHH	0.254	0.159	0.094	CHH	0.431	0.612	-0.18	CHH	Uncharacterized protein At5g22580 GN=At5g22580 OS=Arabidopsis thaliana (Mouse-ear cress) PE=1 SV=1	uncharacterizedproteinAt5g22580-like[Fragariavescasubsp.vesca]
evm.TU.chr3.554	C1-hyper_down	NA	-1.438	NA	0.316	0.155	0.161	CG	0.017	0.045	-0.029	CHH	NA	NA	NA	NA	#N/A	uncharacterizedproteinLOC101293074[Fragariavescasubsp.vesca]
evm.TU.chr3.2181	C1-hyper_down	NA	-1.12	-1.357	NA	NA	NA	NA	0.333	0.227	0.106	CHH	NA	NA	NA	NA	Splicing factor U2af small subunit A GN=OsJ_028686 OS=Oryza sativa subsp. japonica (Rice) PE=2 SV=1	splicingfactorU2afsmallsubunitA-like[Fragariavescasubsp.vesca]
evm.TU.chr4.2387	C1-hyper_down	NA	-4.856	-3.127	NA	NA	NA	NA	0.169	0.092	0.077	CHH	NA	NA	NA	NA	Aspartic proteinase nepenthesin-2 (Precursor) GN=nep2 OS=Nepenthes gracilis (Slender pitcher plant) PE=1 SV=1	asparticproteinasenepenthesin-1-like[Fragariavescasubsp.vesca]
evm.TU.chr2.2887	C1-hyper_down	NA	-6.066	NA	NA	NA	NA	NA	0.13	0.052	0.078	CHH	0.38	0.674	-0.293	CHG	Cyclin-A3-2 GN=CYCA3-2 OS=Arabidopsis thaliana (Mouse-ear cress) PE=2 SV=1	cyclin-A3-2-like[Fragariavescasubsp.vesca]
evm.TU.chr5.3157	C1-hyper_down	NA	-1.741	-1.746	NA	NA	NA	NA	NA	NA	NA	NA	0.511	0.303	0.208	CHG	#N/A	#N/A
evm.TU.chr4.2313	C1-hyper_down	NA	-2.134	NA	0.031	0.118	-0.087	CHH	NA	NA	NA	NA	0.163	0.09	0.073	CHH	Ribulose bisphosphate carboxylase small chain 1, chloroplastic (Precursor) GN=RBCS-1 OS=Mesembryanthemum crystallinum (Common ice plant) PE=2 SV=2	ribulosebisphosphatecarboxylasesmallchain1,chloroplastic-like[Fragariavescasubsp.vesca]
evm.TU.chr3.2946	C1-hyper_down	NA	-1.555	-1.14	0.14	0.224	-0.084	CHH	0.251	0.174	0.078	CHH	NA	NA	NA	NA	#N/A	uncharacterizedproteinLOC101293573[Fragariavescasubsp.vesca]
evm.TU.chr6.2108	C1-hyper_down	NA	-3.515	-3.306	0.165	0.264	-0.099	CHH	0.301	0.182	0.12	CHH	NA	NA	NA	NA	Pleiotropic drug resistance protein 1 GN=PDR1 OS=Nicotiana plumbaginifolia (Leadwort-leaved tobacco) PE=1 SV=1	pleiotropicdrugresistanceprotein1-likeisoformX2[Malusdomestica]
evm.TU.chr6.2118	C1-hyper_down	NA	-2.657	-2.733	NA	NA	NA	NA	0.574	0.286	0.288	CG	NA	NA	NA	NA	#N/A	#N/A
evm.TU.chr5.273	C1-hyper_down	-1.124	-2.154	-1.81	NA	NA	NA	NA	0.257	0.15	0.106	CHH	0.161	0.367	-0.206	CHH	Probable polygalacturonase OS=Vitis vinifera (Grape) PE=1 SV=1	probablepolygalacturonase-like[Fragariavescasubsp.vesca]
evm.TU.chr3.686	C1-hyper_down	NA	-1.208	NA	0.31	0.174	0.136	CHH	0.355	0.193	0.162	CHH	0.31	0.164	0.146	CHH	#N/A	uncharacterizedproteinLOC101291952[Fragariavescasubsp.vesca]
evm.TU.chr3.689	C1-hyper_down	NA	-1.933	NA	0.602	0.305	0.297	CHG	NA	NA	NA	NA	NA	NA	NA	NA	U-box domain-containing protein 7 GN=PUB7 OS=Arabidopsis thaliana (Mouse-ear cress) PE=2 SV=1	U-boxdomain-containingprotein7-like[Fragariavescasubsp.vesca]
evm.TU.chr7.736	C1-hyper_down	NA	-1.662	-1.35	0.42	0.282	0.138	CHH	NA	NA	NA	NA	NA	NA	NA	NA	50S ribosomal protein L3-1, chloroplastic (Precursor) GN=RPL3A OS=Arabidopsis thaliana (Mouse-ear cress) PE=2 SV=1	50SribosomalproteinL3-1,chloroplastic-like[Fragariavescasubsp.vesca]
evm.TU.chr7.724	C1-hyper_down	-1.287	-1.281	-1.328	NA	NA	NA	NA	NA	NA	NA	NA	0.366	0.262	0.105	CHH	Ankyrin repeat-containing protein At3g12360 GN=At3g12360 OS=Arabidopsis thaliana (Mouse-ear cress) PE=2 SV=1	uncharacterizedproteinLOC101304047[Fragariavescasubsp.vesca]
evm.TU.chr5.2	C1-hyper_down	NA	-1.518	NA	NA	NA	NA	NA	0.351	0.226	0.125	CHH	NA	NA	NA	NA	Scarecrow-like protein 6 GN=SCL6 OS=Arabidopsis thaliana (Mouse-ear cress) PE=1 SV=1	uncharacterizedproteinLOC101309831[Fragariavescasubsp.vesca]
evm.TU.chr5.2019	C1-hyper_down	NA	-1.161	NA	0.687	0.916	-0.229	CHG	0.223	0.135	0.088	CHH	NA	NA	NA	NA	#N/A	uncharacterizedproteinLOC101295341[Fragariavescasubsp.vesca]
evm.TU.chr1.2330	C1-hyper_down	NA	-1.833	-1.001	NA	NA	NA	NA	NA	NA	NA	NA	0.483	0.262	0.221	CG	Glutamate dehydrogenase 1 GN=GDH1 OS=Arabidopsis thaliana (Mouse-ear cress) PE=2 SV=1	glutamatedehydrogenase1-like[Fragariavescasubsp.vesca]
evm.TU.chr3.2819	C1-hyper_down	NA	-1.493	-1.055	0.262	0.36	-0.099	CHH	0.124	0.231	-0.107	CHH	NA	NA	NA	NA	#N/A	#N/A
evm.TU.chr6.4036	C1-hyper_down	NA	-1.949	-1.295	0.379	0.243	0.136	CHH	NA	NA	NA	NA	NA	NA	NA	NA	Uncharacterized protein At3g28850 GN=At3g28850 OS=Arabidopsis thaliana (Mouse-ear cress) PE=3 SV=1	uncharacterizedproteinAt5g39865-like[Fragariavescasubsp.vesca]
evm.TU.chr6.4002	C1-hyper_down	-2.896	-3.489	-2.955	NA	NA	NA	NA	0.568	0.453	0.115	CHH	NA	NA	NA	NA	#N/A	uncharacterizedproteinLOC101290973[Fragariavescasubsp.vesca]
evm.TU.chr3.3310	C1-hyper_down	NA	-1.805	-2.153	NA	NA	NA	NA	0.445	0.328	0.117	CHH	NA	NA	NA	NA	#N/A	15-cis-phytoenedesaturase,chloroplastic/chromoplastic-like[Fragariavescasubsp.vesca]
evm.TU.chr6.3529	C1-hyper_down	NA	-1.794	NA	NA	NA	NA	NA	0.116	0.048	0.068	CHH	NA	NA	NA	NA	Glucan endo-1,3-beta-glucosidase 3 (Precursor) GN=At2g01630 OS=Arabidopsis thaliana (Mouse-ear cress) PE=1 SV=2	glucanendo-1,3-beta-glucosidase3-likeisoform2[Fragariavescasubsp.vesca]
evm.TU.chr5.1610	C1-hyper_down	-2.482	-2.642	-3.002	NA	NA	NA	NA	0.313	0.212	0.101	CHH	NA	NA	NA	NA	Uncharacterized protein At3g17950 GN=Y-3 OS=Arabidopsis thaliana (Mouse-ear cress) PE=1 SV=1	uncharacterizedproteinAt3g17950-like[Fragariavescasubsp.vesca]
evm.TU.chr1.1832	C1-hyper_down	-3.257	-4.33	-4.434	NA	NA	NA	NA	0.296	0.21	0.086	CHH	NA	NA	NA	NA	#N/A	uncharacterizedproteinLOC101292346[Fragariavescasubsp.vesca]
evm.TU.chr3.330	C1-hyper_down	NA	-2.417	NA	NA	NA	NA	NA	0.196	0.061	0.135	CHH	NA	NA	NA	NA	B-box zinc finger protein 32 {ECO:0000303|PubMed:19920209} OS=Arabidopsis thaliana (Mouse-ear cress) PE=1 SV=1	hypotheticalproteinPOPTR_0004s02600g[Populustrichocarpa]
evm.TU.chr2.2656	C1-hyper_down	NA	-1.245	-1.039	0.837	0.653	0.183	CG	0.387	0.24	0.147	CHH	0.386	0.24	0.145	CHH	Uncharacterized protein ycf19 GN=ycf19 OS=Guillardia theta (Cryptomonas phi) PE=3 SV=1	uncharacterizedproteinLOC101299599[Fragariavescasubsp.vesca]
evm.TU.chr4.2131	C1-hyper_down	-5.165	-5.958	-3.095	0.105	0.033	0.071	CHH	NA	NA	NA	NA	NA	NA	NA	NA	#N/A	uncharacterizedproteinLOC101309418[Fragariavescasubsp.vesca]
evm.TU.chr3.354	C1-hyper_down	NA	-1.354	-1.799	NA	NA	NA	NA	0.2	0.107	0.093	CHH	NA	NA	NA	NA	Dynein 8 kDa light chain, flagellar outer arm OS=Chlamydomonas reinhardtii (Chlamydomonas smithii) PE=1 SV=1	hypotheticalproteinPRUPE_ppa013681mg[Prunuspersica]
evm.TU.chr7.2579	C1-hyper_down	-4.021	-3.922	NA	0.123	0.016	0.107	CHH	0.168	0.043	0.125	CHH	NA	NA	NA	NA	Glucan endo-1,3-beta-glucosidase (Precursor) GN=GLC1 OS=Triticum aestivum (Wheat) PE=2 SV=1	glucanendo-1,3-beta-glucosidase-like[Fragariavescasubsp.vesca]
evm.TU.chr0.542	C1-hyper_down	NA	-2.555	-1.878	NA	NA	NA	NA	0.111	0.044	0.068	CHH	0.104	0.037	0.066	CHH	#N/A	#N/A
evm.TU.chr0.545	C1-hyper_down	NA	-1.492	NA	NA	NA	NA	NA	0.23	0.065	0.166	CHH	0.202	0.053	0.15	CHH	RING-H2 finger protein ATL13 GN=ATL13 OS=Arabidopsis thaliana (Mouse-ear cress) PE=2 SV=2	RING-H2fingerproteinATL13-like[Fragariavescasubsp.vesca]
evm.TU.chr6.1904	C1-hyper_down	NA	-2.097	-1.709	NA	NA	NA	NA	NA	NA	NA	NA	0.162	0.087	0.075	CHH	Probable sugar phosphate/phosphate translocator At3g10290 GN=At3g10290 OS=Arabidopsis thaliana (Mouse-ear cress) PE=3 SV=1	probablesugarphosphate/phosphatetranslocatorAt5g04160[Prunusmume]
evm.TU.chr3.2722	C1-hyper_down	NA	-1.682	NA	NA	NA	NA	NA	0.409	0.296	0.113	CHH	NA	NA	NA	NA	#N/A	uncharacterizedproteinLOC103326011[Prunusmume]
evm.TU.chr4.1630	C1-hyper_down	NA	-2.124	-1.903	NA	NA	NA	NA	0.151	0.067	0.084	CHH	NA	NA	NA	NA	Probable boron transporter 2 GN=BOR2 OS=Arabidopsis thaliana (Mouse-ear cress) PE=2 SV=1	probableborontransporter2-like[Fragariavescasubsp.vesca]
evm.TU.chr5.1664	C1-hyper_down	-1.217	-1.405	NA	NA	NA	NA	NA	NA	NA	NA	NA	0.414	0.297	0.117	CHH	Transcription factor MYB44 GN=K8K14.2 OS=Arabidopsis thaliana (Mouse-ear cress) PE=2 SV=1	uncharacterizedproteinLOC101295335[Fragariavescasubsp.vesca]
evm.TU.chr5.1749	C1-hyper_down	NA	-1.823	NA	0.14	0.068	0.072	CHH	NA	NA	NA	NA	NA	NA	NA	NA	#N/A	hypotheticalproteinPRUPE_ppa013404mg[Prunuspersica]
evm.TU.chr1.1925	C1-hyper_down	NA	-1.644	-1.321	NA	NA	NA	NA	0.204	0.113	0.091	CHH	NA	NA	NA	NA	Protein BREAST CANCER SUSCEPTIBILITY 2 homolog B GN=BRCA2B OS=Arabidopsis thaliana (Mouse-ear cress) PE=1 SV=1	uncharacterizedproteinLOC101314804[Fragariavescasubsp.vesca]
evm.TU.chr7.4	C1-hyper_down	NA	-2.955	-2.624	NA	NA	NA	NA	0.211	0.127	0.084	CHH	NA	NA	NA	NA	#N/A	#N/A
evm.TU.chr3.3154	C1-hyper_down	-3.201	-4.288	NA	NA	NA	NA	NA	0.133	0.079	0.055	CHH	0.134	0.082	0.052	CHH	Vacuolar cation/proton exchanger 3 GN=CAX3 OS=Arabidopsis thaliana (Mouse-ear cress) PE=1 SV=1	vacuolarcation/protonexchanger1-like[Fragariavescasubsp.vesca]
evm.TU.chr0.619	C1-hyper_down	NA	-4.816	-5.258	NA	NA	NA	NA	NA	NA	NA	NA	0.565	0.337	0.228	CHH	Sm-like protein LSM3B {ECO:0000305} OS=Arabidopsis thaliana (Mouse-ear cress) PE=1 SV=1	U6snRNA-associatedSm-likeproteinLSm3-like[Fragariavescasubsp.vesca]
evm.TU.chr3.196	C1-hyper_down	NA	-2.785	-2.433	NA	NA	NA	NA	0.929	0.756	0.173	CG	NA	NA	NA	NA	#N/A	ankyrinrepeatdomain-containingprotein13C-B-like[Fragariavescasubsp.vesca]
evm.TU.chr1.417_evm.TU.chr1.418	C1-hyper_down	NA	-1.301	NA	0.186	0.102	0.084	CHH	0.203	0.095	0.108	CHH	NA	NA	NA	NA	Fe-S cluster assembly factor HCF101, chloroplastic (Precursor) GN=HCF101 OS=Arabidopsis thaliana (Mouse-ear cress) PE=1 SV=1	proteinmrphomolog[Fragariavescasubsp.vesca]
evm.TU.chr6.3730	C1-hyper_down	NA	-2.006	-2.008	0.146	0.293	-0.147	CHH	NA	NA	NA	NA	0.285	0.096	0.189	CHH	Photosystem II repair protein PSB27-H1, chloroplastic (Precursor) OS=Arabidopsis thaliana (Mouse-ear cress) PE=1 SV=1	thylakoidlumenalproteinAt1g03610,chloroplastic-like[Fragariavescasubsp.vesca]
evm.TU.chr5.1813	C1-hyper_down	NA	-1.956	-1.462	NA	NA	NA	NA	0.475	0.351	0.123	CHH	NA	NA	NA	NA	Cullin-1 GN=CUL1 OS=Arabidopsis thaliana (Mouse-ear cress) PE=1 SV=1	cullin-1-like[Fragariavescasubsp.vesca]
evm.TU.chr4.388	C1-hyper_down	NA	-1.487	-2.108	NA	NA	NA	NA	0.358	0.179	0.179	CHH	0.402	0.201	0.201	CHH	Cytochrome P450 CYP749A22 OS=Panax ginseng (Korean ginseng) PE=2 SV=1	cytochromeP450CYP749A22-like[Prunusmume]
evm.TU.chr6.2447	C1-hyper_down	NA	-2.044	-1.208	NA	NA	NA	NA	0.193	0.12	0.073	CHH	NA	NA	NA	NA	L-type lectin-domain containing receptor kinase VIII.1 (Precursor) GN=LECRK81 OS=Arabidopsis thaliana (Mouse-ear cress) PE=2 SV=1	L-typelectin-domaincontainingreceptorkinaseVIII.1-like[Fragariavescasubsp.vesca]
evm.TU.chr2.2408	C1-hyper_down	NA	-3.101	-2.248	NA	NA	NA	NA	0.614	0.483	0.131	CHH	NA	NA	NA	NA	Proline-rich receptor-like protein kinase PERK1 GN=PERK1 OS=Arabidopsis thaliana (Mouse-ear cress) PE=2 SV=1	uncharacterizedproteinLOC101296735[Fragariavescasubsp.vesca]
evm.TU.chr6.12	C1-hyper_down	NA	-1.115	-1.073	NA	NA	NA	NA	NA	NA	NA	NA	0.432	0.263	0.169	CHH	Phosphoglycolate phosphatase 1B, chloroplastic (Precursor) GN=PGLP1B OS=Arabidopsis thaliana (Mouse-ear cress) PE=1 SV=1	phosphoglycolatephosphatase-like[Fragariavescasubsp.vesca]
evm.TU.chr2.1133	C1-hyper_down	NA	-1.255	NA	NA	NA	NA	NA	0.23	0.151	0.079	CHH	NA	NA	NA	NA	WAT1-related protein At1g43650 GN=At1g43650 OS=Arabidopsis thaliana (Mouse-ear cress) PE=2 SV=1	auxin-inducedprotein5NG4-like[Fragariavescasubsp.vesca]
evm.TU.chr6.4328	C1-hyper_down	NA	-2.207	NA	NA	NA	NA	NA	0.448	0.29	0.158	CHH	0.466	0.279	0.188	CHH	Beta-glucosidase 24 (Precursor) OS=Oryza sativa subsp. japonica (Rice) PE=2 SV=1	beta-glucosidase24-like[Fragariavescasubsp.vesca]
evm.TU.chr6.1271	C1-hyper_down	NA	-1.685	NA	0.24	0.411	-0.171	CHG	0.217	0.411	-0.194	CHG	NA	NA	NA	NA	125 kDa kinesin-related protein GN=TKRP125 OS=Nicotiana tabacum (Common tobacco) PE=1 SV=1	125kDakinesin-relatedprotein-like[Fragariavescasubsp.vesca]
evm.TU.chr4.540	C1-hyper_down	NA	-1.132	NA	NA	NA	NA	NA	0.142	0.071	0.071	CHH	NA	NA	NA	NA	CBL-interacting serine/threonine-protein kinase 7 GN=At3g23000 OS=Arabidopsis thaliana (Mouse-ear cress) PE=1 SV=1	CBL-interactingserine/threonine-proteinkinase7-like[Fragariavescasubsp.vesca]
evm.TU.chr1.79	C1-hyper_down	NA	-2.592	-2.181	NA	NA	NA	NA	0.124	0.061	0.063	CHH	NA	NA	NA	NA	Transmembrane 9 superfamily member 10 {ECO:0000305} (Precursor) OS=Arabidopsis thaliana (Mouse-ear cress) PE=2 SV=1	transmembrane9superfamilymember4-like[Fragariavescasubsp.vesca]
evm.TU.chr2.1885	C1-hyper_down	NA	-1.678	-1.6	NA	NA	NA	NA	0.564	0.447	0.117	CHH	NA	NA	NA	NA	Oleoyl-acyl carrier protein thioesterase 1, chloroplastic (Precursor) GN=MJL12.5 OS=Arabidopsis thaliana (Mouse-ear cress) PE=1 SV=1	oleoyl-acylcarrierproteinthioesterase1,chloroplastic-like[Fragariavescasubsp.vesca]
evm.TU.chr4.434	C1-hyper_down	NA	-1.951	NA	NA	NA	NA	NA	0.143	0.075	0.068	CHH	NA	NA	NA	NA	Serine/threonine-protein kinase-like protein ACR4 (Precursor) GN=ACR4 OS=Arabidopsis thaliana (Mouse-ear cress) PE=1 SV=1	serine/threonine-proteinkinase-likeproteinACR4-like[Fragariavescasubsp.vesca]
evm.TU.chr2.1009	C1-hyper_down	NA	-2.86	-1.463	0.543	0.681	-0.138	CHH	0.525	0.707	-0.182	CHH	0.432	0.654	-0.222	CHH	Alpha-galactosidase (Precursor) OS=Coffea arabica (Arabian coffee) PE=1 SV=1	alpha-galactosidase-like[Fragariavescasubsp.vesca]
evm.TU.chr2.2323	C1-hyper_down	NA	-2.269	NA	NA	NA	NA	NA	0.151	0.079	0.071	CHH	NA	NA	NA	NA	Heavy metal-associated isoprenylated plant protein 26 (Precursor) GN=F20M13.140 OS=Arabidopsis thaliana (Mouse-ear cress) PE=1 SV=1	heavymetal-associatedisoprenylatedplantprotein26-like[Fragariavescasubsp.vesca]
evm.TU.chr4.1365	C1-hyper_down	NA	-1.426	NA	0.253	0.042	0.211	CHG	NA	NA	NA	NA	NA	NA	NA	NA	#N/A	uncharacterizedproteinLOC101304379[Fragariavescasubsp.vesca]
evm.TU.chr4.1355	C1-hyper_down	NA	-2.759	-2.663	NA	NA	NA	NA	NA	NA	NA	NA	0.045	0.011	0.034	CHH	Vesicle-associated protein 2-2, N-terminally processed GN=F22O13.31 OS=Arabidopsis thaliana (Mouse-ear cress) PE=1 SV=1	vesicle-associatedprotein2-2-like[Fragariavescasubsp.vesca]
evm.TU.chr2.501	C1-hyper_down	NA	-1.403	NA	NA	NA	NA	NA	0.187	0.094	0.093	CHH	NA	NA	NA	NA	#N/A	armadillorepeat-containingprotein6-like[Fragariavescasubsp.vesca]
evm.TU.chr2.565	C1-hyper_down	-2.313	-5.424	-3.488	NA	NA	NA	NA	0.087	0.033	0.054	CHH	NA	NA	NA	NA	Long chain acyl-CoA synthetase 2 GN=F13F21.14 OS=Arabidopsis thaliana (Mouse-ear cress) PE=2 SV=1	longchainacyl-CoAsynthetase2-like[Fragariavescasubsp.vesca]
evm.TU.chr4.2572	C1-hyper_down	NA	-3.746	-3.018	NA	NA	NA	NA	NA	NA	NA	NA	0.304	0.185	0.119	CHH	Alpha-1,4 glucan phosphorylase L-2 isozyme, chloroplastic/amyloplastic (Precursor) GN=STP-1 OS=Solanum tuberosum (Potato) PE=1 SV=1	alpha-1,4glucanphosphorylaseL-2isozyme,chloroplastic/amyloplastic-like[Fragariavescasubsp.vesca]
evm.TU.chr3.1903	C1-hyper_down	NA	-1.48	NA	NA	NA	NA	NA	0.373	0.244	0.129	CHH	NA	NA	NA	NA	#N/A	uncharacterizedproteinLOC101299444[Fragariavescasubsp.vesca]
evm.TU.chr6.2612	C1-hyper_down	NA	-1.805	-1.782	NA	NA	NA	NA	0.349	0.208	0.141	CHH	NA	NA	NA	NA	Rhodanese-like domain-containing protein 9, chloroplastic (Precursor) GN=STR9 OS=Arabidopsis thaliana (Mouse-ear cress) PE=2 SV=1	rhodanese-likedomain-containingprotein9,chloroplastic-like[Fragariavescasubsp.vesca]
evm.TU.chr2.2063	C1-hyper_down	NA	-1.157	NA	NA	NA	NA	NA	0.158	0.079	0.08	CHH	0.165	0.092	0.074	CHH	Ribosome-recycling factor, chloroplastic (Precursor) GN=RRF OS=Spinacia oleracea (Spinach) PE=1 SV=1	ribosome-recyclingfactor,chloroplastic-like[Fragariavescasubsp.vesca]
evm.TU.chr6.3291	C1-hyper_down	NA	-4.114	NA	NA	NA	NA	NA	0.771	0.921	-0.149	CG	0.502	0.357	0.145	CHH	#N/A	#N/A
evm.TU.chr7.109	C1-hyper_down	NA	-1.166	-1.298	NA	NA	NA	NA	0.385	0.273	0.112	CHH	0.393	0.291	0.102	CHH	Serine/threonine-protein kinase-like protein At3g51990 (Precursor) GN=At3g51990 OS=Arabidopsis thaliana (Mouse-ear cress) PE=2 SV=1	serine/threonine-proteinkinase-likeproteinAt3g51990-like[Fragariavescasubsp.vesca]
evm.TU.chr3.909	C1-hyper_down	NA	-3.109	NA	NA	NA	NA	NA	0.227	0.128	0.098	CHH	NA	NA	NA	NA	Protein CHUP1, chloroplastic GN=CHUP1 OS=Arabidopsis thaliana (Mouse-ear cress) PE=1 SV=1	proteinCHUP1,chloroplastic-like[Fragariavescasubsp.vesca]
evm.TU.chr6.763	C1-hyper_down	NA	-1.5	NA	0.84	0.684	0.156	CHG	0.831	0.684	0.146	CHG	0.818	0.69	0.128	CHG	#N/A	hypotheticalproteinPRUPE_ppa022321mg[Prunuspersica]
evm.TU.chr6.3215	C1-hyper_down	NA	-2.701	NA	0.087	0.036	0.052	CHH	0.083	0.035	0.048	CHH	0.093	0.035	0.057	CHH	UDP-4-keto-6-deoxy-D-glucose 3,5-epimerase/UDP-4-keto-L-rhamnose 4-keto-reductase {ECO:0000305|PubMed:17190829} GN=At1g78570 OS=Arabidopsis thaliana (Mouse-ear cress) PE=1 SV=1	probablerhamnosebiosyntheticenzyme1-like[Fragariavescasubsp.vesca]
evm.TU.chr1.2011	C1-hyper_down	-2.252	-3.302	-2.795	NA	NA	NA	NA	0.253	0.161	0.092	CHH	0.142	0.213	-0.072	CHH	Cell wall / vacuolar inhibitor of fructosidase 2 (Precursor) GN=MUB3.14 OS=Arabidopsis thaliana (Mouse-ear cress) PE=1 SV=1	cellwall/vacuolarinhibitoroffructosidase2-like[Fragariavescasubsp.vesca]
evm.TU.chr7.164	C1-hyper_down	-1.444	-4.48	-2.472	NA	NA	NA	NA	NA	NA	NA	NA	0.415	0.213	0.202	CHG	#N/A	uncharacterizedproteinLOC101315276[Fragariavescasubsp.vesca]
evm.TU.chr4.223	C1-hyper_down	NA	-1.289	-1.537	NA	NA	NA	NA	NA	NA	NA	NA	0.34	0.242	0.098	CHH	Probable receptor-like serine/threonine-protein kinase At5g57670 GN=At5g57670 OS=Arabidopsis thaliana (Mouse-ear cress) PE=2 SV=1	probablereceptor-likeserine/threonine-proteinkinaseAt5g57670-like[Fragariavescasubsp.vesca]
evm.TU.chr2.1698	C1-hyper_down	NA	-1.529	NA	NA	NA	NA	NA	0.311	0.2	0.111	CHH	NA	NA	NA	NA	Probable LRR receptor-like serine/threonine-protein kinase At4g08850 (Precursor) GN=At4g08850 OS=Arabidopsis thaliana (Mouse-ear cress) PE=2 SV=3	probableLRRreceptor-likeserine/threonine-proteinkinaseAt4g08850-like[Fragariavescasubsp.vesca]
evm.TU.chr7.916	C1-hyper_down	NA	-5.165	NA	NA	NA	NA	NA	0.149	0.07	0.079	CHH	NA	NA	NA	NA	Cysteine-rich repeat secretory protein 15 (Precursor) GN=CRRSP15 OS=Arabidopsis thaliana (Mouse-ear cress) PE=1 SV=1	cysteine-richrepeatsecretoryprotein15-like[Fragariavescasubsp.vesca]
evm.TU.chr6.2746	C1-hyper_down	NA	-1.909	-1.258	NA	NA	NA	NA	0.215	0.118	0.096	CHH	NA	NA	NA	NA	ATP-dependent zinc metalloprotease FtsH {ECO:0000255|HAMAP-Rule:MF_01458} OS=Porphyra purpurea (Red seaweed) PE=3 SV=1	ATP-dependentzincmetalloproteaseFtsH-like[Fragariavescasubsp.vesca]
evm.TU.chr2.2851	C1-hyper_down	NA	NA	-1.337	NA	NA	NA	NA	0.515	0.363	0.152	CHH	0.156	0.26	-0.104	CHH	DnaJ protein homolog ANJ1 (Precursor) OS=Atriplex nummularia (Old man saltbush) PE=2 SV=1	dnaJproteinhomolog[Fragariavescasubsp.vesca]
evm.TU.chr2.1511	C1-hyper_down	NA	NA	-1.041	NA	NA	NA	NA	0.04	0.01	0.03	CHH	NA	NA	NA	NA	#N/A	#N/A
evm.TU.chr4.1658	C1-hyper_down	NA	NA	-2.606	NA	NA	NA	NA	NA	NA	NA	NA	0.205	0.104	0.101	CHH	#N/A	probableinactiveserine/threonine-proteinkinasefnkC[Malusdomestica]
evm.TU.chr6.1391	C1-hyper_down	NA	NA	-2.38	NA	NA	NA	NA	NA	NA	NA	NA	0.195	0.017	0.179	CHG	#N/A	#N/A
evm.TU.chr4.2413	C2-hypo_up	NA	2.534	2.822	0.037	0.094	-0.057	CHH	NA	NA	NA	NA	NA	NA	NA	NA	Putative phospholipid-transporting ATPase 9 GN=ALA9 OS=Arabidopsis thaliana (Mouse-ear cress) PE=3 SV=1	putativephospholipid-transportingATPase9-like[Fragariavescasubsp.vesca]
evm.TU.chr6.2083	C2-hypo_up	NA	1.155	1.088	NA	NA	NA	NA	NA	NA	NA	NA	0.083	0.158	-0.074	CHH	40S ribosomal protein S2-4 GN=RPS2D OS=Arabidopsis thaliana (Mouse-ear cress) PE=2 SV=1	40SribosomalproteinS2-4-like[Fragariavescasubsp.vesca]
evm.TU.chr3.1724	C2-hypo_up	NA	5.714	6.651	NA	NA	NA	NA	0.402	0.532	-0.13	CHH	0.379	0.572	-0.193	CHH	Glucan endo-1,3-beta-glucosidase {ECO:0000250|UniProtKB:Q03467} (Precursor) GN=VIT_06s0061g00120 OS=Vitis vinifera (Grape) PE=1 SV=2	beta-1,3-glucanase[Fragariaxananassa]
evm.TU.chr6.2093	C2-hypo_up	1.347	2.219	1.718	0.278	0.419	-0.141	CHH	0.317	0.651	-0.334	CHG	NA	NA	NA	NA	(6-4)DNA photolyase GN=UVR3 OS=Arabidopsis thaliana (Mouse-ear cress) PE=1 SV=2	(6-4)DNAphotolyase-like[Fragariavescasubsp.vesca]
evm.TU.chr5.2650	C2-hypo_up	NA	1.193	1.252	NA	NA	NA	NA	0.105	0.223	-0.118	CHH	NA	NA	NA	NA	1-aminocyclopropane-1-carboxylate oxidase homolog 6 GN=At1g04350 OS=Arabidopsis thaliana (Mouse-ear cress) PE=2 SV=1	1-aminocyclopropane-1-carboxylateoxidasehomolog6-like[Fragariavescasubsp.vesca]
evm.TU.chr6.2011	C2-hypo_up	NA	4.642	4.818	0.091	0.21	-0.119	CHH	0.111	0.217	-0.106	CHH	0.1	0.213	-0.113	CHH	transcription factor ERF1 [Fragaria x ananassa]	ethylene-responsivetranscriptionfactorERF054-like[Fragariavescasubsp.vesca]
evm.TU.chr2.2812	C2-hypo_up	NA	3.814	3.692	0.298	0.417	-0.119	CHH	NA	NA	NA	NA	NA	NA	NA	NA	#N/A	uncharacterizedproteinLOC103328604[Prunusmume]
evm.TU.chr7.1846	C2-hypo_up	NA	1.817	1.405	0.136	0.277	-0.141	CHH	0.17	0.289	-0.119	CHH	0.149	0.283	-0.133	CHH	UDP-glycosyltransferase 76F1 GN=UGT76F1 OS=Arabidopsis thaliana (Mouse-ear cress) PE=2 SV=1	UDP-glycosyltransferase76F1-like[Fragariavescasubsp.vesca]
evm.TU.chr6.2047	C2-hypo_up	NA	1.612	1.13	NA	NA	NA	NA	NA	NA	NA	NA	0.299	0.428	-0.129	CHH	DCC family protein At1g52590, chloroplastic (Precursor) GN=At1g52590 OS=Arabidopsis thaliana (Mouse-ear cress) PE=2 SV=1	DCCfamilyproteinAt1g52590,chloroplastic-like[Fragariavescasubsp.vesca]
evm.TU.chr5.2649	C2-hypo_up	NA	1.173	NA	NA	NA	NA	NA	0.105	0.223	-0.118	CHH	NA	NA	NA	NA	1-aminocyclopropane-1-carboxylate oxidase homolog GN=ACO3 OS=Solanum lycopersicum (Tomato) PE=1 SV=1	1-aminocyclopropane-1-carboxylateoxidasehomolog6-like[Fragariavescasubsp.vesca]
evm.TU.chr7.1859	C2-hypo_up	NA	1.341	1.407	0.155	0.253	-0.099	CHH	NA	NA	NA	NA	NA	NA	NA	NA	60S ribosomal protein L35a-3 GN=RPL35AC OS=Arabidopsis thaliana (Mouse-ear cress) PE=3 SV=1	probablesugarphosphate/phosphatetranslocatorAt3g11320-like[Fragariavescasubsp.vesca]
evm.TU.chr1.963	C2-hypo_up	NA	1.018	1.215	0.137	0.22	-0.083	CHH	NA	NA	NA	NA	NA	NA	NA	NA	Aspartic proteinase-like protein 1 (Precursor) GN=At5g10080 OS=Arabidopsis thaliana (Mouse-ear cress) PE=1 SV=1	asparticproteinase-likeprotein1-like[Fragariavescasubsp.vesca]
evm.TU.chr5.157	C2-hypo_up	NA	2.91	4.112	0.257	0.38	-0.123	CHH	NA	NA	NA	NA	NA	NA	NA	NA	Thaumatin-like protein (Precursor) GN=tlp OS=Actinidia deliciosa (Kiwi) PE=1 SV=2	osmotin-likeprotein[Fragariaxananassa]
evm.TU.chr5.150	C2-hypo_up	NA	1.488	1.285	NA	NA	NA	NA	0.048	0.15	-0.103	CHH	NA	NA	NA	NA	Replication factor C subunit 2 GN=F16M19.6 OS=Arabidopsis thaliana (Mouse-ear cress) PE=1 SV=1	replicationfactorCsubunit2-like[Fragariavescasubsp.vesca]
evm.TU.chr2.1558	C2-hypo_up	NA	1.154	NA	NA	NA	NA	NA	0.076	0.206	-0.13	CHH	0.112	0.233	-0.121	CHH	Phospholipase A1-Igamma1, chloroplastic (Precursor) GN=At1g06800 OS=Arabidopsis thaliana (Mouse-ear cress) PE=1 SV=2	phospholipaseA1-Igamma1,chloroplastic-like[Fragariavescasubsp.vesca]
evm.TU.chr3.2170	C2-hypo_up	NA	1.188	1.071	0.322	0.455	-0.133	CHH	NA	NA	NA	NA	NA	NA	NA	NA	Arogenate dehydratase/prephenate dehydratase 6, chloroplastic (Precursor) GN=T23G18.10 OS=Arabidopsis thaliana (Mouse-ear cress) PE=1 SV=1	arogenatedehydratase/prephenatedehydratase6,chloroplastic-like[Fragariavescasubsp.vesca]
evm.TU.chr1.2519	C2-hypo_up	NA	1.983	1.948	0.334	0.461	-0.127	CHH	0.213	0.394	-0.18	CHH	0.176	0.331	-0.155	CHH	Calcium-binding protein CML24 GN=K22F20.1 OS=Arabidopsis thaliana (Mouse-ear cress) PE=2 SV=2	probablecalcium-bindingproteinCML23-likeisoform1[Fragariavescasubsp.vesca]
evm.TU.chr6.1500	C2-hypo_up	NA	8.534	6.472	0.194	0.308	-0.115	CHH	0.185	0.308	-0.123	CHH	0.154	0.308	-0.154	CHH	Universal stress protein A-like protein GN=At3g01520 OS=Arabidopsis thaliana (Mouse-ear cress) PE=1 SV=2	universalstressproteinYxiE-like[Fragariavescasubsp.vesca]
evm.TU.chr7.2362	C2-hypo_up	NA	1.253	NA	0.226	0.354	-0.128	CHH	NA	NA	NA	NA	NA	NA	NA	NA	WD repeat-containing protein RUP2 GN=MRO11.23 OS=Arabidopsis thaliana (Mouse-ear cress) PE=1 SV=1	E3ubiquitin-proteinligaseCOP1-like[Fragariavescasubsp.vesca]
evm.TU.chr7.2366	C2-hypo_up	NA	1.01	NA	0.038	0.159	-0.121	CHH	NA	NA	NA	NA	NA	NA	NA	NA	#N/A	#N/A
evm.TU.chr3.2928	C2-hypo_up	NA	1.28	1.241	0.105	0.176	-0.071	CHH	NA	NA	NA	NA	0.545	0.443	0.103	CHH	40S ribosomal protein S8 GN=RPS8 OS=Zea mays (Maize) PE=1 SV=2	40SribosomalproteinS8-like[Prunusmume]
evm.TU.chr4.908	C2-hypo_up	NA	1.471	1.362	0.127	0.205	-0.078	CHH	NA	NA	NA	NA	NA	NA	NA	NA	#N/A	putativeribosomalRNAmethyltransferaseNOP2-like[Fragariavescasubsp.vesca]
evm.TU.chr4.937	C2-hypo_up	NA	1.107	1.259	0.139	0.231	-0.092	CHH	NA	NA	NA	NA	0.147	0.248	-0.101	CHH	Mitochondrial import receptor subunit TOM40-1, N-terminally processed GN=TOM40-1 OS=Arabidopsis thaliana (Mouse-ear cress) PE=1 SV=3	mitochondrialimportreceptorsubunitTOM40-1-like[Fragariavescasubsp.vesca]
evm.TU.chr6.544	C2-hypo_up	NA	2.395	1.809	0.449	0.561	-0.112	CHH	NA	NA	NA	NA	0.25	0.457	-0.207	CHH	#N/A	#N/A
evm.TU.chr6.585	C2-hypo_up	NA	1.282	1.182	NA	NA	NA	NA	NA	NA	NA	NA	0.679	0.88	-0.2	CG	#N/A	probableXaa-Proaminopeptidase3-like[Fragariavescasubsp.vesca]
evm.TU.chr6.2158	C2-hypo_up	NA	2.041	1.85	0.303	0.418	-0.115	CHH	0.274	0.382	-0.108	CHH	0.244	0.39	-0.146	CHH	#N/A	#N/A
evm.TU.chr6.552	C2-hypo_up	NA	1.222	1.106	0.474	0.577	-0.103	CHH	0.528	0.655	-0.127	CHH	0.64	0.752	-0.112	CHH	Peptide chain release factor PrfB2, chloroplastic {ECO:0000303|PubMed:21771930} (Precursor) OS=Arabidopsis thaliana (Mouse-ear cress) PE=3 SV=1	peptidechainreleasefactor2-like[Fragariavescasubsp.vesca]
evm.TU.chr2.2718	C2-hypo_up	NA	1.594	1.709	0.152	0.276	-0.124	CHH	NA	NA	NA	NA	0.126	0.243	-0.117	CHH	Mitochondrial adenine nucleotide transporter ADNT1 OS=Arabidopsis thaliana (Mouse-ear cress) PE=2 SV=1	gravesdiseasecarrierprotein-like[Fragariavescasubsp.vesca]
evm.TU.chr6.3495	C2-hypo_up	NA	1.027	NA	0.286	0.385	-0.099	CHH	NA	NA	NA	NA	0.184	0.266	-0.082	CHH	Eukaryotic translation initiation factor 1A OS=Onobrychis viciifolia (Common sainfoin) PE=2 SV=2	eukaryotictranslationinitiationfactor1A[Nicotianasylvestris]
evm.TU.chr5.254	C2-hypo_up	NA	1.178	NA	0.185	0.362	-0.177	CG	NA	NA	NA	NA	NA	NA	NA	NA	#N/A	uncharacterizedproteinLOC101312725[Fragariavescasubsp.vesca]
evm.TU.chr7.2296	C2-hypo_up	NA	1.775	1.989	0.056	0.153	-0.097	CHH	NA	NA	NA	NA	0.003	0.026	-0.023	CHH	Probable WRKY transcription factor 46 GN=WRKY46 OS=Arabidopsis thaliana (Mouse-ear cress) PE=2 SV=1	uncharacterizedproteinLOC101309009[Fragariavescasubsp.vesca]
evm.TU.chr5.299	C2-hypo_up	NA	5.514	NA	0.15	0.252	-0.102	CHH	0.167	0.268	-0.101	CHH	NA	NA	NA	NA	#N/A	#N/A
evm.TU.chr6.1618	C2-hypo_up	NA	1.726	1.476	0.126	0.232	-0.106	CHH	NA	NA	NA	NA	NA	NA	NA	NA	#N/A	uncharacterizedproteinLOC101314015[Fragariavescasubsp.vesca]
evm.TU.chr6.2953	C2-hypo_up	NA	1.219	1.511	0.194	0.315	-0.121	CHH	NA	NA	NA	NA	NA	NA	NA	NA	#N/A	uncharacterizedproteinLOC101291939[Fragariavescasubsp.vesca]
evm.TU.chr4.2216	C2-hypo_up	1.619	3.372	2.943	NA	NA	NA	NA	NA	NA	NA	NA	0.022	0.076	-0.054	CHH	#N/A	uncharacterizedproteinLOC103423846[Malusdomestica]
evm.TU.chr2.3231	C2-hypo_up	NA	1.176	NA	NA	NA	NA	NA	0.133	0.217	-0.084	CHH	0.126	0.217	-0.092	CHH	4-coumarate--CoA ligase-like 5 GN=F5M15.17 OS=Arabidopsis thaliana (Mouse-ear cress) PE=1 SV=2	4-coumarate--CoAligase-like5-like[Fragariavescasubsp.vesca]
evm.TU.chr2.3212	C2-hypo_up	2.341	2.241	2.598	0.201	0.315	-0.114	CHH	NA	NA	NA	NA	NA	NA	NA	NA	1,4-alpha-glucan-branching enzyme 1, chloroplastic/amyloplastic (Precursor; Fragment) GN=SBEII OS=Pisum sativum (Garden pea) PE=1 SV=1	1,4-alpha-glucan-branchingenzyme-like[Fragariavescasubsp.vesca]
evm.TU.chr5.3359	C2-hypo_up	2.219	2.805	2.633	0.307	0.444	-0.137	CHH	NA	NA	NA	NA	NA	NA	NA	NA	#N/A	#N/A
evm.TU.chr1.2340	C2-hypo_up	NA	4.432	2.909	NA	NA	NA	NA	0.509	0.646	-0.137	CHH	0.391	0.604	-0.213	CHH	#N/A	uncharacterizedproteinLOC101310934isoform1[Fragariavescasubsp.vesca]
evm.TU.chr7.456	C2-hypo_up	NA	2.001	2.645	NA	NA	NA	NA	0.159	0.241	-0.082	CHH	0.168	0.24	-0.073	CHH	GABA transporter 1 GN=T23G18.9 OS=Arabidopsis thaliana (Mouse-ear cress) PE=1 SV=1	GABAtransporter1-like[Prunusmume]
evm.TU.chr4.1753	C2-hypo_up	NA	1.526	1.62	0.096	0.201	-0.104	CHH	0.104	0.202	-0.098	CHH	NA	NA	NA	NA	40S ribosomal protein S21-2 GN=RPS21C OS=Arabidopsis thaliana (Mouse-ear cress) PE=1 SV=2	40SribosomalproteinS21-2-likeisoform2[Fragariavescasubsp.vesca]
evm.TU.chr5.3325	C2-hypo_up	3.321	3.274	3.421	NA	NA	NA	NA	NA	NA	NA	NA	0.091	0.176	-0.085	CHH	#N/A	#N/A
evm.TU.chr4.626	C2-hypo_up	NA	2.103	1.82	0.124	0.214	-0.091	CHH	NA	NA	NA	NA	NA	NA	NA	NA	Cycloartenol synthase GN=GgCAS1 OS=Glycyrrhiza glabra (Licorice) PE=1 SV=1	cycloartenolsynthase-like[Fragariavescasubsp.vesca]
evm.TU.chr4.604	C2-hypo_up	NA	1.216	1.11	0.074	0.142	-0.067	CHH	NA	NA	NA	NA	NA	NA	NA	NA	Mitochondrial import receptor subunit TOM7-1 GN=TOM7-1 OS=Arabidopsis thaliana (Mouse-ear cress) PE=1 SV=1	mitochondrialimportreceptorsubunitTOM7-1-like[Fragariavescasubsp.vesca]
evm.TU.chr3.3318	C2-hypo_up	NA	1.497	1.028	0.123	0.237	-0.114	CHH	NA	NA	NA	NA	0.135	0.244	-0.109	CHH	Probable serine/threonine-protein kinase WNK4 GN=WNK4 OS=Arabidopsis thaliana (Mouse-ear cress) PE=1 SV=1	probableserine/threonine-proteinkinaseWNK4-like[Fragariavescasubsp.vesca]
evm.TU.chr4.2198	C2-hypo_up	NA	2.852	3.096	NA	NA	NA	NA	NA	NA	NA	NA	0.021	0.066	-0.045	CHH	SufE-like protein 2, chloroplastic GN=SUFE2 OS=Arabidopsis thaliana (Mouse-ear cress) PE=2 SV=1	sufE-likeprotein,chloroplastic-like[Fragariavescasubsp.vesca]
evm.TU.chr3.3235	C2-hypo_up	NA	1.768	1.263	0.147	0.237	-0.089	CHH	NA	NA	NA	NA	NA	NA	NA	NA	Protein LIGHT-DEPENDENT SHORT HYPOCOTYLS 6 GN=F10K1.20 OS=Arabidopsis thaliana (Mouse-ear cress) PE=1 SV=1	uncharacterizedproteinLOC101312708[Fragariavescasubsp.vesca]
evm.TU.chr0.98	C2-hypo_up	NA	2.41	1.837	NA	NA	NA	NA	NA	NA	NA	NA	0.062	0.139	-0.078	CHH	E3 ubiquitin-protein ligase SINAT2 GN=SINAT2 OS=Arabidopsis thaliana (Mouse-ear cress) PE=1 SV=1	E3ubiquitin-proteinligaseSINAT2-like[Fragariavescasubsp.vesca]
evm.TU.chr4.563	C2-hypo_up	NA	2.961	2.999	0.457	0.595	-0.138	CHH	NA	NA	NA	NA	0.496	0.611	-0.115	CHH	Calmodulin-like protein 11 GN=CML11 OS=Arabidopsis thaliana (Mouse-ear cress) PE=2 SV=1	calmodulin-likeprotein11-likeisoform2[Fragariavescasubsp.vesca]
evm.TU.chr6.2222	C2-hypo_up	NA	1.034	1.145	0.12	0.204	-0.085	CHH	NA	NA	NA	NA	NA	NA	NA	NA	Pyruvate kinase, cytosolic isozyme OS=Nicotiana tabacum (Common tobacco) PE=2 SV=1	pyruvatekinase,cytosolicisozyme-like[Fragariavescasubsp.vesca]
evm.TU.chr4.2155	C2-hypo_up	NA	1.218	1.099	0.254	0.398	-0.144	CHH	NA	NA	NA	NA	NA	NA	NA	NA	60S ribosomal protein L27a-3 OS=Arabidopsis thaliana (Mouse-ear cress) PE=2 SV=2	60SribosomalproteinL27a-3-like[Fragariavescasubsp.vesca]
evm.TU.chr3.374	C2-hypo_up	NA	1.137	NA	0.132	0.245	-0.113	CHH	0.124	0.244	-0.121	CHH	0.108	0.238	-0.131	CHH	B3 domain-containing protein Os07g0563300 GN=OJ1720_F04.105 OS=Oryza sativa subsp. japonica (Rice) PE=3 SV=2	B3domain-containingproteinOs07g0563300-like[Fragariavescasubsp.vesca]
evm.TU.chr3.376	C2-hypo_up	NA	1.663	1.312	NA	NA	NA	NA	NA	NA	NA	NA	0.071	0.267	-0.196	CG	Vacuolar protein sorting-associated protein 28 homolog 2 GN=VPS28-2 OS=Arabidopsis thaliana (Mouse-ear cress) PE=1 SV=2	vacuolarproteinsorting-associatedprotein28homolog2-likeisoform1[Fragariavescasubsp.vesca]
evm.TU.chr7.1220	C2-hypo_up	NA	2.559	NA	0.008	0.056	-0.048	CHH	0.006	0.055	-0.049	CHH	0.012	0.058	-0.047	CHH	Pentatricopeptide repeat-containing protein PNM1, mitochondrial (Precursor) GN=PNM1 OS=Arabidopsis thaliana (Mouse-ear cress) PE=1 SV=1	pentatricopeptiderepeat-containingproteinAt5g60960,mitochondrial-like[Fragariavescasubsp.vesca]
evm.TU.chr1.1880	C2-hypo_up	NA	1.134	NA	0.248	0.373	-0.125	CHH	NA	NA	NA	NA	NA	NA	NA	NA	#N/A	60SribosomalexportproteinNMD3-like[Fragariavescasubsp.vesca]
evm.TU.chr6.1728	C2-hypo_up	NA	1.341	NA	0.238	0.444	-0.206	CHH	0.299	0.46	-0.161	CHH	0.307	0.459	-0.152	CHH	Ras-related protein Rab11D GN=RAB11D OS=Lotus japonicus (Lotus corniculatus var. japonicus) PE=2 SV=1	ras-relatedproteinRab11D-like[Fragariavescasubsp.vesca]
evm.TU.chr2.1354	C2-hypo_up	NA	1.346	1.257	NA	NA	NA	NA	NA	NA	NA	NA	0.307	0.444	-0.137	CHH	Probable serine/threonine-protein kinase Cx32, chloroplastic (Precursor) GN=At4g35600 OS=Arabidopsis thaliana (Mouse-ear cress) PE=1 SV=2	probableserine/threonine-proteinkinaseCx32,chloroplastic-like[Fragariavescasubsp.vesca]
evm.TU.chr0.514	C2-hypo_up	1.933	3.878	3.449	0.335	0.456	-0.12	CHH	NA	NA	NA	NA	0.351	0.454	-0.103	CHH	Non-specific lipid-transfer protein 2 (Precursor) GN=LTP2 OS=Brassica napus (Rape) PE=3 SV=1	non-specificlipid-transferprotein3-likeisoform1[Fragariavescasubsp.vesca]
evm.TU.chr1.1868	C2-hypo_up	NA	1.451	1.076	0.237	0.362	-0.125	CHH	NA	NA	NA	NA	NA	NA	NA	NA	ABC transporter B family member 21 GN=T17J13.110 OS=Arabidopsis thaliana (Mouse-ear cress) PE=1 SV=2	ABCtransporterBfamilymember4-like[Fragariavescasubsp.vesca]
evm.TU.chr5.2056	C2-hypo_up	NA	1.143	1.141	NA	NA	NA	NA	0.275	0.449	-0.174	CHH	0.286	0.481	-0.194	CHH	#N/A	uncharacterizedproteinLOC101311380[Fragariavescasubsp.vesca]
evm.TU.chr2.3113	C2-hypo_up	NA	1.002	NA	0.099	0.182	-0.083	CHH	0.158	0.292	-0.134	CHH	NA	NA	NA	NA	Indole-3-pyruvate monooxygenase YUCCA6 GN=T14C9.160 OS=Arabidopsis thaliana (Mouse-ear cress) PE=1 SV=1	flavin-containingmonooxygenaseYUCCA6-like[Fragariavesca]
evm.TU.chr1.1852	C2-hypo_up	NA	8.717	7.357	0.175	0.383	-0.207	CHH	0.299	0.557	-0.258	CHH	NA	NA	NA	NA	Probable glycerol-3-phosphate acyltransferase 2 GN=GPAT2 OS=Arabidopsis thaliana (Mouse-ear cress) PE=2 SV=1	probableglycerol-3-phosphateacyltransferase3-like[Fragariavescasubsp.vesca]
evm.TU.chr5.941	C2-hypo_up	NA	1.258	NA	0.313	0.447	-0.134	CHH	NA	NA	NA	NA	NA	NA	NA	NA	#N/A	transmembraneprotein120B-like[Fragariavescasubsp.vesca]
evm.TU.chr5.2147	C2-hypo_up	NA	3.592	2.986	0.34	0.481	-0.141	CHH	0.314	0.508	-0.194	CHH	0.258	0.493	-0.235	CHH	Disease resistance protein RPM1 GN=F17A9.20 OS=Arabidopsis thaliana (Mouse-ear cress) PE=1 SV=1	diseaseresistanceproteinRPM1-like[Fragariavescasubsp.vesca]
evm.TU.chr2.277	C2-hypo_up	NA	1.223	NA	0.089	0.162	-0.073	CHH	NA	NA	NA	NA	0.085	0.16	-0.075	CHH	Zinc finger protein ZAT10 GN=T22C5.18 OS=Arabidopsis thaliana (Mouse-ear cress) PE=2 SV=1	zincfingerproteinZAT10-like[Fragariavescasubsp.vesca]
evm.TU.chr6.4170	C2-hypo_up	1.676	1.49	1.369	NA	NA	NA	NA	0.062	0.283	-0.222	CHH	NA	NA	NA	NA	L-aspartate oxidase, chloroplastic (Precursor) GN=AO OS=Arabidopsis thaliana (Mouse-ear cress) PE=2 SV=1	L-aspartateoxidase-like[Fragariavescasubsp.vesca]
evm.TU.chr1.2452	C2-hypo_up	NA	3.339	2.901	0.226	0.321	-0.096	CHH	NA	NA	NA	NA	NA	NA	NA	NA	Aspartic proteinase PCS1 (Precursor) GN=T7H20.240 OS=Arabidopsis thaliana (Mouse-ear cress) PE=2 SV=1	asparticproteinasePCS1-like[Fragariavescasubsp.vesca]
evm.TU.chr7.516	C2-hypo_up	NA	3.32	3.379	0.194	0.333	-0.139	CHH	NA	NA	NA	NA	NA	NA	NA	NA	Receptor-like protein 12 (Precursor) GN=RLP12 OS=Arabidopsis thaliana (Mouse-ear cress) PE=2 SV=2	receptor-likeprotein12[Prunusmume]
evm.TU.chr1.2442	C2-hypo_up	NA	2.428	2.891	0.228	0.346	-0.118	CHH	0.289	0.408	-0.119	CHH	0.167	0.371	-0.204	CHH	#N/A	uncharacterizedproteinLOC103328806[Prunusmume]
evm.TU.chr6.1920	C2-hypo_up	NA	3.045	3.998	0.129	0.223	-0.094	CHH	0.09	0.165	-0.075	CHH	NA	NA	NA	NA	Glucan endo-1,3-beta-glucosidase, basic isoform (Precursor) GN=GNS1 OS=Prunus persica (Peach) PE=3 SV=1	glucanendo-1,3-beta-glucosidase,basicisoform-like[Fragariavescasubsp.vesca]
evm.TU.chr0.26	C2-hypo_up	NA	1.384	NA	0.234	0.367	-0.133	CHH	0.259	0.405	-0.146	CHH	0.245	0.381	-0.137	CHH	#N/A	#N/A
evm.TU.chr7.1926	C2-hypo_up	NA	1.017	1.157	NA	NA	NA	NA	0.189	0.333	-0.144	CHH	0.179	0.334	-0.155	CHH	Zinc finger CCCH domain-containing protein 29 GN=At2g40140 OS=Arabidopsis thaliana (Mouse-ear cress) PE=2 SV=1	zincfingerCCCHdomain-containingprotein29-likeisoform1[Fragariavescasubsp.vesca]
evm.TU.chr6.2363	C2-hypo_up	3.551	3.691	3.853	0.17	0.262	-0.092	CHH	NA	NA	NA	NA	NA	NA	NA	NA	Exocyst complex component EXO70A1 GN=EXO70A1 OS=Arabidopsis thaliana (Mouse-ear cress) PE=1 SV=1	exocystcomplexcomponent7-like[Fragariavescasubsp.vesca]
evm.TU.chr7.591	C2-hypo_up	NA	2.351	1.829	0.163	0.329	-0.166	CHH	0.193	0.346	-0.152	CHH	0.178	0.341	-0.163	CHH	#N/A	#N/A
evm.TU.chr5.1651	C2-hypo_up	NA	2.212	1.898	0.398	0.529	-0.131	CHH	NA	NA	NA	NA	0.302	0.388	-0.086	CHH	Calmodulin GN=CALM1 OS=Solanum lycopersicum (Tomato) PE=2 SV=2	calmodulin-like[Fragariavescasubsp.vesca]
evm.TU.chr3.2794	C2-hypo_up	NA	1.064	NA	0.424	0.56	-0.136	CHH	0.033	0.006	0.027	CHH	NA	NA	NA	NA	#N/A	uncharacterizedproteinLOC101304461[Fragariavescasubsp.vesca]
evm.TU.chr3.1492	C2-hypo_up	NA	1.151	1.17	NA	NA	NA	NA	0.43	0.591	-0.161	CHH	0.417	0.591	-0.174	CHH	#N/A	uncharacterizedproteinLOC101295897[Fragariavescasubsp.vesca]
evm.TU.chr4.762	C2-hypo_up	NA	1.237	NA	0.182	0.322	-0.141	CHH	0.235	0.373	-0.138	CHH	0.196	0.367	-0.171	CHH	#N/A	uncharacterizedproteinLOC101306220[Fragariavescasubsp.vesca]
evm.TU.chr7.1977	C2-hypo_up	NA	1.004	NA	0.091	0.187	-0.096	CHH	NA	NA	NA	NA	NA	NA	NA	NA	DEAD-box ATP-dependent RNA helicase 18 GN=RH18 OS=Arabidopsis thaliana (Mouse-ear cress) PE=2 SV=1	DEAD-boxATP-dependentRNAhelicase18-like[Fragariavescasubsp.vesca]
evm.TU.chr1.805	C2-hypo_up	NA	1.283	1.111	NA	NA	NA	NA	NA	NA	NA	NA	0.082	0.155	-0.072	CHH	Eukaryotic translation initiation factor 3 subunit K {ECO:0000255|HAMAP-Rule:MF_03010} GN=OSJNBa0032G08.17 OS=Oryza sativa subsp. japonica (Rice) PE=2 SV=1	eukaryotictranslationinitiationfactor3subunitK-like[Fragariavescasubsp.vesca]
evm.TU.chr7.1191	C2-hypo_up	1.249	1.977	1.632	0.34	0.505	-0.165	CHH	0.363	0.564	-0.202	CHH	0.298	0.522	-0.224	CHH	E3 ubiquitin-protein ligase At3g02290 OS=Arabidopsis thaliana (Mouse-ear cress) PE=2 SV=1	E3ubiquitin-proteinligaseAt3g02290-likeisoform1[Fragariavescasubsp.vesca]
evm.TU.chr5.1738	C2-hypo_up	NA	2.133	1.416	0.097	0.194	-0.097	CHH	0.088	0.177	-0.088	CHH	NA	NA	NA	NA	23.6 kDa heat shock protein, mitochondrial (Precursor) GN=HSP23.6 OS=Arabidopsis thaliana (Mouse-ear cress) PE=2 SV=1	heatshock22kDaprotein,mitochondrial-like[Fragariavescasubsp.vesca]
evm.TU.chr4.2079	C2-hypo_up	NA	2.48	2.356	0.138	0.218	-0.08	CHH	NA	NA	NA	NA	NA	NA	NA	NA	Deacetylvindoline O-acetyltransferase GN=DAT OS=Catharanthus roseus (Madagascar periwinkle) PE=1 SV=1	salutaridinol7-O-acetyltransferase-like[Pyrusxbretschneideri]
evm.TU.chr5.1752	C2-hypo_up	NA	1.084	1.017	0.174	0.289	-0.115	CHH	NA	NA	NA	NA	NA	NA	NA	NA	Sm-like protein LSM3B {ECO:0000305} OS=Arabidopsis thaliana (Mouse-ear cress) PE=1 SV=1	probablesmallnuclearribonucleoproteinSmD2-like[Fragariavescasubsp.vesca]
evm.TU.chr1.1900	C2-hypo_up	NA	1.176	NA	0.14	0.224	-0.085	CHH	NA	NA	NA	NA	NA	NA	NA	NA	40S ribosomal protein S27a (Precursor) GN=UBI3 OS=Solanum tuberosum (Potato) PE=2 SV=2	ubiquitin-40SribosomalproteinS27a-like[Fragariavescasubsp.vesca]
evm.TU.chr6.1026	C2-hypo_up	NA	1.703	2.099	0.108	0.183	-0.076	CHH	NA	NA	NA	NA	NA	NA	NA	NA	#N/A	#N/A
evm.TU.chr3.91	C2-hypo_up	1.674	2.061	2.067	0.284	0.398	-0.115	CHH	NA	NA	NA	NA	NA	NA	NA	NA	F-box protein CPR30 GN=CPR30 OS=Arabidopsis thaliana (Mouse-ear cress) PE=1 SV=2	F-boxproteinCPR30-like[Fragariavescasubsp.vesca]
evm.TU.chr3.3199	C2-hypo_up	NA	1.674	NA	0.185	0.307	-0.121	CHH	NA	NA	NA	NA	NA	NA	NA	NA	#N/A	ribonucleaseJ1-like[Fragariavescasubsp.vesca]
evm.TU.chr2.3005	C2-hypo_up	NA	5.114	6.044	NA	NA	NA	NA	NA	NA	NA	NA	0.108	0.369	-0.261	CHH	#N/A	uncharacterizedproteinLOC101290831[Fragariavescasubsp.vesca]
evm.TU.chr2.3001	C2-hypo_up	NA	2.131	2.139	0.306	0.478	-0.172	CHH	0.243	0.434	-0.191	CHH	0.195	0.43	-0.235	CHH	F-box/LRR-repeat protein 4 GN=FBL4 OS=Arabidopsis thaliana (Mouse-ear cress) PE=2 SV=1	F-box/LRR-repeatprotein20-like[Fragariavescasubsp.vesca]
evm.TU.chr2.1272	C2-hypo_up	NA	2.108	NA	0.161	0.256	-0.094	CHH	NA	NA	NA	NA	NA	NA	NA	NA	#N/A	uncharacterizedproteinLOC103334865[Prunusmume]
evm.TU.chr0.328	C2-hypo_up	NA	1.602	NA	0.233	0.335	-0.102	CHH	NA	NA	NA	NA	NA	NA	NA	NA	Probable CCR4-associated factor 1 homolog 11 GN=CAF1-11 OS=Arabidopsis thaliana (Mouse-ear cress) PE=2 SV=1	probableCCR4-associatedfactor1homolog11-like[Fragariavescasubsp.vesca]
evm.TU.chr5.2270	C2-hypo_up	NA	3.047	3.409	0.311	0.443	-0.131	CHH	NA	NA	NA	NA	NA	NA	NA	NA	#N/A	#N/A
evm.TU.chr2.1078	C2-hypo_up	NA	1.659	1.504	0.293	0.419	-0.126	CHH	NA	NA	NA	NA	NA	NA	NA	NA	Phytosulfokine receptor 2 (Precursor) GN=PSKR2 OS=Arabidopsis thaliana (Mouse-ear cress) PE=2 SV=1	phytosulfokinereceptor2-like[Fragariavescasubsp.vesca]
evm.TU.chr2.1906	C2-hypo_up	NA	6.641	5.703	NA	NA	NA	NA	NA	NA	NA	NA	0.108	0.315	-0.208	CHH	Putative quinone-oxidoreductase homolog, chloroplastic GN=At4g13010 OS=Arabidopsis thaliana (Mouse-ear cress) PE=2 SV=1	putativequinone-oxidoreductasehomolog,chloroplastic-like[Fragariavescasubsp.vesca]
evm.TU.chr7.221	C2-hypo_up	NA	3.312	3.179	NA	NA	NA	NA	NA	NA	NA	NA	0.522	0.73	-0.208	CG	Sigma factor binding protein 1, chloroplastic (Precursor) GN=SIB1 OS=Arabidopsis thaliana (Mouse-ear cress) PE=1 SV=1	sigmafactorbindingprotein2,chloroplastic-like[Fragariavescasubsp.vesca]
evm.TU.chr1.2192	C2-hypo_up	NA	1.701	1.544	0.139	0.229	-0.091	CHH	NA	NA	NA	NA	NA	NA	NA	NA	DNA topoisomerase 6 subunit A {ECO:0000255|HAMAP-Rule:MF_03164} GN=F9G14.130 OS=Arabidopsis thaliana (Mouse-ear cress) PE=1 SV=1	DNAtopoisomerase6subunitA-likeisoform1[Fragariavescasubsp.vesca]
evm.TU.chr6.4200	C2-hypo_up	NA	1.358	NA	NA	NA	NA	NA	0.134	0.246	-0.112	CHH	NA	NA	NA	NA	Polyribonucleotide nucleotidyltransferase 2, mitochondrial (Precursor) GN=PNP2 OS=Arabidopsis thaliana (Mouse-ear cress) PE=2 SV=1	polyribonucleotidenucleotidyltransferase2,mitochondrial-like[Fragariavescasubsp.vesca]
evm.TU.chr7.259	C2-hypo_up	NA	1.258	1.165	0.225	0.378	-0.153	CHH	NA	NA	NA	NA	0.196	0.319	-0.123	CHH	DNA-directed RNA polymerase II subunit 2 GN=At4g21710 OS=Arabidopsis thaliana (Mouse-ear cress) PE=1 SV=2	DNA-directedRNApolymeraseIIIsubunitRPC2-like[Fragariavescasubsp.vesca]
evm.TU.chr4.2800	C2-hypo_up	NA	1.049	1.036	NA	NA	NA	NA	0.008	0.046	-0.038	CHH	NA	NA	NA	NA	ATP-citrate synthase alpha chain protein 2 GN=ACLA-2 OS=Arabidopsis thaliana (Mouse-ear cress) PE=2 SV=1	ATP-citratesynthasealphachainprotein1-like[Fragariavescasubsp.vesca]
evm.TU.chr1.2173	C2-hypo_up	NA	1.011	1.139	0.124	0.202	-0.078	CHH	NA	NA	NA	NA	NA	NA	NA	NA	#N/A	uncharacterizedproteinLOC101304978[Fragariavescasubsp.vesca]
evm.TU.chr3.1333	C2-hypo_up	NA	3.08	2.145	0.184	0.312	-0.128	CHH	0.173	0.334	-0.16	CHH	0.164	0.329	-0.165	CHH	Probable glutathione S-transferase OS=Nicotiana tabacum (Common tobacco) PE=2 SV=1	probableglutathioneS-transferase-like[Fragariavescasubsp.vesca]
evm.TU.chr5.691	C2-hypo_up	NA	1.669	1.685	0.367	0.48	-0.114	CHH	NA	NA	NA	NA	NA	NA	NA	NA	Probable nucleolar protein 5-2 GN=T12H1.2 OS=Arabidopsis thaliana (Mouse-ear cress) PE=2 SV=1	nucleolarprotein56-like[Fragariavescasubsp.vesca]
evm.TU.chr4.345	C2-hypo_up	NA	2.053	1.712	NA	NA	NA	NA	NA	NA	NA	NA	0.133	0.392	-0.259	CHG	Heptahelical transmembrane protein 2 GN=HHP2 OS=Arabidopsis thaliana (Mouse-ear cress) PE=2 SV=1	adiponectinreceptorprotein1-like[Fragariavescasubsp.vesca]
evm.TU.chr2.748	C2-hypo_up	NA	1.582	NA	0.178	0.289	-0.111	CHH	NA	NA	NA	NA	NA	NA	NA	NA	Universal stress protein A-like protein GN=At3g01520 OS=Arabidopsis thaliana (Mouse-ear cress) PE=1 SV=2	uncharacterizedproteinLOC101297887[Fragariavescasubsp.vesca]
evm.TU.chr6.2473	C2-hypo_up	NA	1.613	1.331	0.191	0.295	-0.105	CHH	NA	NA	NA	NA	NA	NA	NA	NA	60S ribosomal protein L12 GN=RPL12 OS=Prunus armeniaca (Apricot) PE=2 SV=1	60SribosomalproteinL12-like[Fragariavescasubsp.vesca]
evm.TU.chr2.775	C2-hypo_up	NA	1.539	1.488	0.081	0.163	-0.081	CHH	0.21	0.333	-0.122	CHH	0.183	0.323	-0.139	CHH	Serine/arginine-rich SC35-like splicing factor SCL28 GN=SCL28 OS=Arabidopsis thaliana (Mouse-ear cress) PE=1 SV=1	uncharacterizedproteinLOC101293353[Fragariavescasubsp.vesca]
evm.TU.chr6.2450	C2-hypo_up	NA	1.317	1.182	0.31	0.477	-0.167	CHH	NA	NA	NA	NA	NA	NA	NA	NA	MLO-like protein 3 GN=MLO3 OS=Arabidopsis thaliana (Mouse-ear cress) PE=2 SV=1	MLO-likeprotein3-like[Fragariavescasubsp.vesca]
evm.TU.chr3.126	C2-hypo_up	1.259	1.977	1.698	0.174	0.318	-0.144	CHH	NA	NA	NA	NA	NA	NA	NA	NA	#N/A	LONpeptidaseN-terminaldomainandRINGfingerprotein2-likeisoform1[Fragariavescasubsp.vesca]
evm.TU.chr6.3718	C2-hypo_up	NA	1.499	1.334	0.057	0.116	-0.059	CHH	NA	NA	NA	NA	NA	NA	NA	NA	#N/A	uncharacterizedproteinLOC101310915[Fragariavescasubsp.vesca]
evm.TU.chr3.3082	C2-hypo_up	NA	1.474	1.442	0.135	0.251	-0.117	CHH	0.114	0.248	-0.133	CHH	0.105	0.241	-0.136	CHH	Leucine-rich repeat-containing protein ODA7 GN=ODA7 OS=Chlamydomonas reinhardtii (Chlamydomonas smithii) PE=1 SV=1	LOWQUALITYPROTEIN:proteinphosphatase1regulatorysubunitSDS22-like[Fragariavescasubsp.vesca]
evm.TU.chr2.1171	C2-hypo_up	NA	1.088	NA	0.231	0.33	-0.098	CHH	NA	NA	NA	NA	NA	NA	NA	NA	#N/A	#N/A
evm.TU.chr1.1602	C2-hypo_up	NA	1.43	NA	0.084	0.169	-0.085	CHH	NA	NA	NA	NA	NA	NA	NA	NA	Ankyrin repeat-containing protein At5g02620 GN=At5g02620 OS=Arabidopsis thaliana (Mouse-ear cress) PE=1 SV=1	ankyrinrepeat-containingproteinAt3g12360-like[Fragariavescasubsp.vesca]
evm.TU.chr4.2782	C2-hypo_up	NA	2.44	2.741	0.166	0.288	-0.121	CHH	0.111	0.244	-0.133	CHH	0.186	0.303	-0.117	CHH	Serine/threonine-protein kinase OS=Arabidopsis thaliana (Mouse-ear cress) PE=1 SV=2	hypotheticalproteinPRUPE_ppa016921mg[Prunuspersica]
evm.TU.chr0.300	C2-hypo_up	NA	2.45	2.479	0.387	0.55	-0.163	CHH	0.463	0.598	-0.135	CHH	0.48	0.607	-0.127	CHH	#N/A	#N/A
evm.TU.chr5.2395	C2-hypo_up	NA	1.521	1.394	0.059	0.116	-0.057	CHH	NA	NA	NA	NA	NA	NA	NA	NA	#N/A	U3smallnucleolarRNA-associatedprotein6homolog[Fragariavescasubsp.vesca]
evm.TU.chr7.2622	C2-hypo_up	NA	4.376	1.926	0.129	0.226	-0.097	CHH	NA	NA	NA	NA	NA	NA	NA	NA	Small heat shock protein, chloroplastic (Precursor) GN=HSP22 OS=Petunia hybrida (Petunia) PE=2 SV=1	smallheatshockprotein,chloroplastic-like[Fragariavescasubsp.vesca]
evm.TU.chr5.1006	C2-hypo_up	3.239	3.984	2.158	0.355	0.477	-0.122	CHH	NA	NA	NA	NA	NA	NA	NA	NA	Transcription factor bHLH14 OS=Arabidopsis thaliana (Mouse-ear cress) PE=2 SV=1	transcriptionfactorMYC2-like[Fragariavescasubsp.vesca]
evm.TU.chr1.2208	C2-hypo_up	NA	1.624	1.505	0.181	0.299	-0.118	CHH	NA	NA	NA	NA	0.17	0.3	-0.13	CHH	Shikimate kinase 1, chloroplastic (Precursor) GN=SK1 OS=Arabidopsis thaliana (Mouse-ear cress) PE=1 SV=2	shikimatekinase1,chloroplastic-like[Fragariavescasubsp.vesca]
evm.TU.chr5.728	C2-hypo_up	NA	1.761	1.165	0.029	0.153	-0.123	CHH	NA	NA	NA	NA	NA	NA	NA	NA	F-box protein At1g67340 GN=At1g67340 OS=Arabidopsis thaliana (Mouse-ear cress) PE=1 SV=1	F-boxproteinAt1g67340-like[Fragariavescasubsp.vesca]
evm.TU.chr6.1295	C2-hypo_up	NA	1.492	1.55	0.598	0.703	-0.105	CHH	NA	NA	NA	NA	NA	NA	NA	NA	Pentatricopeptide repeat-containing protein At5g39710 GN=EMB2745 OS=Arabidopsis thaliana (Mouse-ear cress) PE=2 SV=1	pentatricopeptiderepeat-containingproteinAt1g62680,mitochondrial-like[Malusdomestica]
evm.TU.chr3.2514	C2-hypo_up	NA	1.686	1.409	0.268	0.406	-0.138	CHH	NA	NA	NA	NA	NA	NA	NA	NA	Chitin-inducible gibberellin-responsive protein 1 GN=P0006G05.102 OS=Oryza sativa subsp. japonica (Rice) PE=2 SV=1	chitin-induciblegibberellin-responsiveprotein1-like[Fragariavescasubsp.vesca]
evm.TU.chr5.2307	C2-hypo_up	NA	2.773	2.012	NA	NA	NA	NA	NA	NA	NA	NA	0.473	0.654	-0.18	CG	3-oxo-Delta(4,5)-steroid 5-beta-reductase GN=T22A6.50 OS=Arabidopsis thaliana (Mouse-ear cress) PE=1 SV=1	3-oxo-Delta(4,5)-steroid5-beta-reductase-like[Fragariavescasubsp.vesca]
evm.TU.chr4.503	C2-hypo_up	NA	1.444	1.206	0.18	0.292	-0.112	CHH	NA	NA	NA	NA	NA	NA	NA	NA	40S ribosomal protein S15 GN=OJ1046_F10.119 OS=Oryza sativa subsp. japonica (Rice) PE=2 SV=2	40SribosomalproteinS15-likeisoform1[Fragariavescasubsp.vesca]
evm.TU.chr3.1208	C2-hypo_up	NA	2.734	2.706	0.262	0.385	-0.123	CHH	NA	NA	NA	NA	NA	NA	NA	NA	Mitogen-activated protein kinase kinase kinase 2 GN=ANP2 OS=Arabidopsis thaliana (Mouse-ear cress) PE=2 SV=1	G-typelectinS-receptor-likeserine/threonine-proteinkinaseB120-like[Fragariavescasubsp.vesca]
evm.TU.chr6.4349	C2-hypo_up	NA	1.096	1.169	0.1	0.211	-0.111	CHH	NA	NA	NA	NA	NA	NA	NA	NA	Katanin p60 ATPase-containing subunit A1 {ECO:0000255|HAMAP-Rule:MF_03023} GN=At1g80350 OS=Arabidopsis thaliana (Mouse-ear cress) PE=1 SV=1	fidgetin-likeprotein1-like[Fragariavescasubsp.vesca]
evm.TU.chr2.851	C2-hypo_up	NA	1.334	1.226	0.331	0.459	-0.128	CHH	NA	NA	NA	NA	NA	NA	NA	NA	Nucleolar complex protein 2 homolog GN=At2g18220 OS=Arabidopsis thaliana (Mouse-ear cress) PE=3 SV=2	nucleolarcomplexprotein2homolog[Fragariavescasubsp.vesca]
evm.TU.chr5.1929	C2-hypo_up	NA	1.166	1.124	0.216	0.317	-0.101	CHH	NA	NA	NA	NA	NA	NA	NA	NA	#N/A	#N/A
evm.TU.chr1.30	C2-hypo_up	NA	1.797	NA	0.202	0.318	-0.116	CHH	NA	NA	NA	NA	NA	NA	NA	NA	F-box/kelch-repeat protein At3g06240 GN=At3g06240 OS=Arabidopsis thaliana (Mouse-ear cress) PE=2 SV=1	F-box/kelch-repeatproteinAt3g06240-like[Fragariavescasubsp.vesca]
evm.TU.chr6.2569	C2-hypo_up	NA	1.886	1.519	0.11	0.216	-0.106	CHH	NA	NA	NA	NA	0.152	0.248	-0.096	CHH	Protein ROOT PRIMORDIUM DEFECTIVE 1 GN=RPD1 OS=Arabidopsis thaliana (Mouse-ear cress) PE=1 SV=1	uncharacterizedproteinLOC101310728[Fragariavescasubsp.vesca]
evm.TU.chr6.2560	C2-hypo_up	3.878	4.967	5.764	0.09	0.161	-0.072	CHH	NA	NA	NA	NA	NA	NA	NA	NA	#N/A	#N/A
evm.TU.chr2.1025	C2-hypo_up	NA	1.485	NA	0.107	0.186	-0.079	CHH	NA	NA	NA	NA	NA	NA	NA	NA	Putative laccase-9 (Precursor) OS=Oryza sativa subsp. japonica (Rice) PE=3 SV=1	putativelaccase-9-like[Fragariavescasubsp.vesca]
evm.TU.chr2.1021	C2-hypo_up	NA	1.909	NA	0.046	0.12	-0.073	CHH	NA	NA	NA	NA	NA	NA	NA	NA	Benzyl alcohol O-benzoyltransferase GN=HSR201 OS=Nicotiana tabacum (Common tobacco) PE=1 SV=1	benzylalcoholO-benzoyltransferase-like[Fragariavescasubsp.vesca]
evm.TU.chr1.639	C2-hypo_up	NA	2.909	3.014	NA	NA	NA	NA	0.152	0.246	-0.094	CHH	NA	NA	NA	NA	#N/A	uncharacterizedproteinLOC101300090[Fragariavescasubsp.vesca]
evm.TU.chr7.1362	C2-hypo_up	NA	1.566	1.023	0.5	0.649	-0.15	CHH	0.46	0.589	-0.129	CHH	0.382	0.584	-0.201	CHH	Probable serine/threonine-protein kinase WNK4 OS=Oryza sativa subsp. japonica (Rice) PE=2 SV=1	probableserine/threonine-proteinkinaseWNK4-like[Fragariavescasubsp.vesca]
evm.TU.chr5.1913	C2-hypo_up	NA	1.354	NA	NA	NA	NA	NA	0.02	0.185	-0.165	CG	NA	NA	NA	NA	Probable receptor-like protein kinase At5g47070 GN=At5g47070 OS=Arabidopsis thaliana (Mouse-ear cress) PE=1 SV=1	probablereceptor-likeproteinkinaseAt5g47070-like[Fragariavescasubsp.vesca]
evm.TU.chr4.2690	C2-hypo_up	NA	1.253	1.398	0.256	0.412	-0.156	CHH	0.276	0.409	-0.133	CHH	0.18	0.401	-0.221	CHH	Protein kinase 2B, chloroplastic (Precursor) GN=APK2B OS=Arabidopsis thaliana (Mouse-ear cress) PE=2 SV=1	proteinkinase2B,chloroplastic-like[Fragariavescasubsp.vesca]
evm.TU.chr6.2500	C2-hypo_up	NA	1.215	NA	0.004	0.028	-0.024	CHH	0.004	0.028	-0.024	CHH	0.006	0.028	-0.022	CHH	Probable receptor-like protein kinase At5g15080 GN=At5g15080 OS=Arabidopsis thaliana (Mouse-ear cress) PE=2 SV=1	probablereceptor-likeproteinkinaseAt5g15080-like[Fragariavescasubsp.vesca]
evm.TU.chr1.1723	C2-hypo_up	NA	1.101	NA	0.116	0.204	-0.088	CHH	NA	NA	NA	NA	NA	NA	NA	NA	Putative uncharacterized protein At4g01020, chloroplastic (Precursor) GN=At4g01020 OS=Arabidopsis thaliana (Mouse-ear cress) PE=3 SV=1	putativeuncharacterizedproteinAt4g01020,chloroplastic-like[Fragariavescasubsp.vesca]
evm.TU.chr5.1178	C2-hypo_up	NA	1.324	1.196	0.283	0.407	-0.124	CHH	0.081	0.029	0.052	CHH	NA	NA	NA	NA	DAG protein, chloroplastic (Precursor) GN=DAG OS=Antirrhinum majus (Garden snapdragon) PE=2 SV=1	uncharacterizedproteinAt3g15000,mitochondrial-like,partial[Malusdomestica]
evm.TU.chr7.1673	C2-hypo_up	NA	1.303	1.438	0.294	0.408	-0.114	CHH	NA	NA	NA	NA	NA	NA	NA	NA	60S ribosomal protein L35-4 GN=RPL35D OS=Arabidopsis thaliana (Mouse-ear cress) PE=2 SV=1	60SribosomalproteinL35-like[Fragariavescasubsp.vesca]
evm.TU.chr3.2419	C2-hypo_up	2.805	4.188	2.769	0.172	0.274	-0.102	CHH	NA	NA	NA	NA	NA	NA	NA	NA	#N/A	hypotheticalproteinPRUPE_ppa021913mg[Prunuspersica]
evm.TU.chr3.2418	C2-hypo_up	NA	2.979	3.038	0.121	0.204	-0.083	CHH	0.1	0.187	-0.087	CHH	0.105	0.197	-0.092	CHH	Abscisic acid 8'-hydroxylase 2 GN=CYP707A2 OS=Arabidopsis thaliana (Mouse-ear cress) PE=2 SV=1	abscisicacid8&apos;-hydroxylase2-like[Fragariavescasubsp.vesca]
evm.TU.chr5.401	C2-hypo_up	NA	2.122	1.2	NA	NA	NA	NA	0.808	0.92	-0.112	CHG	NA	NA	NA	NA	#N/A	hypotheticalproteinPRUPE_ppa010250mg[Prunuspersica]
evm.TU.chr3.2457	C2-hypo_up	NA	1.067	NA	0.184	0.292	-0.108	CHH	NA	NA	NA	NA	NA	NA	NA	NA	#N/A	uncharacterizedproteinLOC101304248[Fragariavescasubsp.vesca]
evm.TU.chr5.2403	C2-hypo_up	NA	1.427	1.704	0.378	0.5	-0.122	CHH	0.459	0.621	-0.161	CHH	0.303	0.502	-0.199	CHH	#N/A	uncharacterizedproteinLOC101298606[Fragariavescasubsp.vesca]
evm.TU.chr3.776	C2-hypo_up	NA	1.054	NA	0.125	0.215	-0.091	CHH	NA	NA	NA	NA	NA	NA	NA	NA	Pentatricopeptide repeat-containing protein At4g21705, mitochondrial (Precursor) GN=At4g21705 OS=Arabidopsis thaliana (Mouse-ear cress) PE=2 SV=1	pentatricopeptiderepeat-containingproteinAt4g21705,mitochondrial-like[Fragariavescasubsp.vesca]
evm.TU.chr2.1783	C2-hypo_up	NA	1.406	1.616	0.185	0.282	-0.096	CHH	NA	NA	NA	NA	NA	NA	NA	NA	Chaperonin CPN60-2, mitochondrial (Precursor) GN=CPN60-2 OS=Cucurbita maxima (Pumpkin) PE=1 SV=1	chaperoninCPN60-2,mitochondrial-like[Fragariavescasubsp.vesca]
evm.TU.chr3.2352	C2-hypo_up	NA	1.204	1.298	0.044	0.174	-0.13	CHG	0.024	0.172	-0.148	CHG	NA	NA	NA	NA	TMV resistance protein N GN=N OS=Nicotiana glutinosa (Tobacco) PE=1 SV=1	TMVresistanceproteinN-like[Fragariavescasubsp.vesca]
evm.TU.chr3.2350	C2-hypo_up	NA	2.27	1.616	0.432	0.564	-0.132	CHH	0.393	0.572	-0.179	CHH	0.331	0.538	-0.207	CHH	#N/A	#N/A
evm.TU.chr2.1761	C2-hypo_up	2.269	3.946	3.469	0.016	0.081	-0.065	CHH	0.051	0.138	-0.087	CHH	NA	NA	NA	NA	Glutathione transferase GST 23 OS=Zea mays (Maize) PE=2 SV=1	glutathionetransferaseGST23-likeisoform1[Fragariavescasubsp.vesca]
evm.TU.chr4.3037	C2-hypo_up	NA	1.904	1.836	0.068	0.154	-0.087	CHH	NA	NA	NA	NA	0.096	0.18	-0.084	CHH	#N/A	uncharacterizedproteinLOC101306925[Fragariavescasubsp.vesca]
evm.TU.chr3.766	C2-hypo_up	NA	1.116	NA	0.436	0.551	-0.115	CHH	NA	NA	NA	NA	NA	NA	NA	NA	MACPF domain-containing protein NSL1 GN=NSL1 OS=Arabidopsis thaliana (Mouse-ear cress) PE=2 SV=1	MACPFdomain-containingproteinNSL1-like[Fragariavescasubsp.vesca]
evm.TU.chr3.1070	C2-hypo_up	2.736	2.393	2.653	NA	NA	NA	NA	0.454	0.634	-0.18	CG	NA	NA	NA	NA	UDP-glucose flavonoid 3-O-glucosyltransferase 6 {ECO:0000303|PubMed:18487633} OS=Fragaria ananassa (Strawberry) PE=1 SV=1	UDP-glucoseflavonoid3-O-glucosyltransferase6-like[Fragariavescasubsp.vesca]
evm.TU.chr2.3513	C2-hypo_up	2.032	2.14	2.039	NA	NA	NA	NA	NA	NA	NA	NA	0.216	0.348	-0.133	CHH	Probable E3 ubiquitin-protein ligase ARI8 GN=ARI8 OS=Arabidopsis thaliana (Mouse-ear cress) PE=2 SV=1	probableE3ubiquitin-proteinligaseARI5-like[Fragariavescasubsp.vesca]
evm.TU.chr3.2397	C2-hypo_up	NA	3.954	2.824	0.18	0.275	-0.095	CHH	NA	NA	NA	NA	NA	NA	NA	NA	Zinc finger protein ZAT12 GN=MMN10.11 OS=Arabidopsis thaliana (Mouse-ear cress) PE=2 SV=1	zincfingerproteinZAT12-like[Fragariavescasubsp.vesca]
evm.TU.chr4.173	C2-hypo_up	NA	1.407	1.205	0.163	0.271	-0.107	CHH	NA	NA	NA	NA	0.179	0.289	-0.11	CHH	4-coumarate--CoA ligase 1 GN=4CL1 OS=Nicotiana tabacum (Common tobacco) PE=2 SV=1	4-coumarate--CoAligase1-like[Fragariavescasubsp.vesca]
evm.TU.chr2.590	C2-hypo_up	NA	1.116	1.306	0.281	0.403	-0.122	CHH	NA	NA	NA	NA	0.203	0.294	-0.091	CHH	Alpha-amylase (Precursor) GN=AMY1.1 OS=Vigna mungo (Black gram) PE=2 SV=1	alpha-amylase-like[Fragariavescasubsp.vesca]
evm.TU.chr6.2623	C2-hypo_up	NA	1.948	NA	0.171	0.296	-0.125	CHH	NA	NA	NA	NA	NA	NA	NA	NA	F-box/kelch-repeat protein At1g15670 GN=At1g15670 OS=Arabidopsis thaliana (Mouse-ear cress) PE=2 SV=1	F-box/kelch-repeatproteinAt1g15670-like[Fragariavescasubsp.vesca]
evm.TU.chr4.1223	C2-hypo_up	NA	1.014	NA	0.221	0.421	-0.2	CHH	0.228	0.406	-0.179	CHH	0.216	0.411	-0.195	CHH	2-hydroxyisoflavanone dehydratase GN=HIDM OS=Glycyrrhiza echinata (Licorice) PE=1 SV=1	uncharacterizedproteinLOC101304570[Fragariavescasubsp.vesca]
evm.TU.chr5.2582	C2-hypo_up	NA	3.527	4.028	0.004	0.032	-0.028	CHH	0.006	0.033	-0.027	CHH	0.006	0.032	-0.026	CHH	#N/A	uncharacterizedproteinLOC103428127[Malusdomestica]
evm.TU.chr7.166	C2-hypo_up	NA	1.881	1.389	0.256	0.384	-0.128	CHH	NA	NA	NA	NA	NA	NA	NA	NA	Aspartic proteinase-like protein 2 (Precursor) GN=At1g65240 OS=Arabidopsis thaliana (Mouse-ear cress) PE=1 SV=2	asparticproteinase-likeprotein2-like[Fragariavescasubsp.vesca]
evm.TU.chr7.158	C2-hypo_up	NA	1.632	1.474	0.27	0.385	-0.114	CHH	NA	NA	NA	NA	NA	NA	NA	NA	#N/A	U3smallnucleolarribonucleoproteinproteinIMP4-like[Malusdomestica]
evm.TU.chr2.1644	C2-hypo_up	NA	1.269	NA	0.192	0.367	-0.175	CHH	NA	NA	NA	NA	NA	NA	NA	NA	#N/A	uncharacterizedproteinLOC101313563[Fragariavescasubsp.vesca]
evm.TU.chr5.2607	C2-hypo_up	1.201	2.799	2.614	0.161	0.253	-0.092	CHH	NA	NA	NA	NA	NA	NA	NA	NA	Protein TRANSPARENT TESTA 12 GN=F17J16_80 OS=Arabidopsis thaliana (Mouse-ear cress) PE=2 SV=1	proteinTRANSPARENTTESTA12-like[Fragariavescasubsp.vesca]
evm.TU.chr3.3584	C2-hypo_up	NA	5.503	3.895	0.153	0.269	-0.116	CHH	NA	NA	NA	NA	NA	NA	NA	NA	Beta-glucosidase 12 (Precursor) OS=Oryza sativa subsp. japonica (Rice) PE=2 SV=2	beta-glucosidase[Rosahybridcultivar]
evm.TU.chr4.1143	C2-hypo_up	NA	1.329	1.262	0.095	0.184	-0.089	CHH	NA	NA	NA	NA	NA	NA	NA	NA	60S ribosomal protein L13a-4 GN=RPL13AD OS=Arabidopsis thaliana (Mouse-ear cress) PE=2 SV=1	60SribosomalproteinL13a-4-like[Fragariavescasubsp.vesca]
evm.TU.chr6.1418	C2-hypo_up	NA	1.525	NA	0.422	0.532	-0.109	CHH	0.386	0.513	-0.127	CHH	NA	NA	NA	NA	Nuclear transcription factor Y subunit A-2 GN=F18C1.4 OS=Arabidopsis thaliana (Mouse-ear cress) PE=2 SV=1	nucleartranscriptionfactorYsubunitA-2-like[Fragariavescasubsp.vesca]
evm.TU.chr2.2156	C2-hypo_up	NA	2.55	NA	0.228	0.34	-0.112	CHH	NA	NA	NA	NA	NA	NA	NA	NA	Nuclear transcription factor Y subunit B-5 GN=NFYB5 OS=Arabidopsis thaliana (Mouse-ear cress) PE=2 SV=1	nucleartranscriptionfactorYsubunitB-5-like[Fragariavescasubsp.vesca]
evm.TU.chr2.2143	C2-hypo_up	NA	1.274	1.145	0.029	0.155	-0.125	CHH	NA	NA	NA	NA	NA	NA	NA	NA	#N/A	spermatogenesis-associatedprotein20-like[Fragariavescasubsp.vesca]
evm.TU.chr2.2135	C2-hypo_up	2.464	1.405	NA	0.253	0.484	-0.231	CHH	0.289	0.543	-0.254	CHH	0.282	0.514	-0.232	CHH	Monothiol glutaredoxin-S6 GN=T20O10.30 OS=Arabidopsis thaliana (Mouse-ear cress) PE=3 SV=1	monothiolglutaredoxin-S6-like[Fragariavescasubsp.vesca]
evm.TU.chr4.2425	C2-hypo_up	NA	1.461	1.779	0.007	0.033	-0.026	CHH	0.007	0.033	-0.026	CHH	0.006	0.033	-0.027	CHH	#N/A	uncharacterizedproteinLOC101313976[Fragariavescasubsp.vesca]
evm.TU.chr6.2733	C2-hypo_up	NA	2.598	NA	0.081	0.152	-0.071	CHH	NA	NA	NA	NA	NA	NA	NA	NA	Ankyrin repeat-containing protein At5g02620 GN=At5g02620 OS=Arabidopsis thaliana (Mouse-ear cress) PE=1 SV=1	ankyrinrepeat-containingproteinAt3g12360-like[Fragariavescasubsp.vesca]
evm.TU.chr3.3497	C2-hypo_up	NA	NA	1.529	0.129	0.225	-0.097	CHH	NA	NA	NA	NA	0.221	0.475	-0.254	CHH	Farnesyl pyrophosphate synthase 1 GN=FPS1 OS=Parthenium argentatum (Guayule rubber plant) PE=2 SV=1	farnesylpyrophosphatesynthase1-like[Fragariavescasubsp.vesca]
evm.TU.chr2.2030	C2-hypo_up	NA	NA	1.621	0.067	0.142	-0.075	CHH	NA	NA	NA	NA	NA	NA	NA	NA	#N/A	uncharacterizedisomeraseBH0283-like[Fragariavescasubsp.vesca]
evm.TU.chr7.2281	C2-hypo_up	NA	NA	3.298	0.246	0.345	-0.099	CHH	NA	NA	NA	NA	NA	NA	NA	NA	Cytochrome P450 704C1 GN=CYP704C1 OS=Pinus taeda (Loblolly pine) PE=2 SV=1	cytochromeP450704C1-like[Fragariavescasubsp.vesca]
evm.TU.chr2.1464	C2-hypo_up	NA	NA	1.219	NA	NA	NA	NA	NA	NA	NA	NA	0.129	0.243	-0.114	CHH	#N/A	uncharacterizedproteinLOC101295198[Fragariavescasubsp.vesca]
evm.TU.chr6.4060	C2-hypo_up	NA	NA	2.166	0.479	0.623	-0.144	CHH	NA	NA	NA	NA	NA	NA	NA	NA	#N/A	uncharacterizedproteinLOC101304208[Fragariavescasubsp.vesca]
evm.TU.chr4.2104	C2-hypo_up	NA	NA	1.007	NA	NA	NA	NA	0.168	0.27	-0.102	CHH	0.263	0.39	-0.127	CHH	Regulator of G-protein signaling 1 GN=RGS1 OS=Arabidopsis thaliana (Mouse-ear cress) PE=1 SV=1	uncharacterizedproteinLOC101312599[Fragariavescasubsp.vesca]
evm.TU.chr2.1190	C2-hypo_up	NA	NA	1.006	0.152	0.272	-0.12	CHH	NA	NA	NA	NA	NA	NA	NA	NA	Alcohol dehydrogenase GN=ADH OS=Fragaria ananassa (Strawberry) PE=3 SV=2	alcoholdehydrogenase-like[Fragariavescasubsp.vesca]
evm.TU.chr0.31	C2-hypo_up	NA	NA	3.392	0.091	0.167	-0.075	CHH	NA	NA	NA	NA	NA	NA	NA	NA	#N/A	uncharacterizedproteinLOC101292332[Fragariavescasubsp.vesca]
evm.TU.chr3.167	C2-hypo_up	NA	NA	1.63	0.073	0.115	-0.041	CHH	NA	NA	NA	NA	NA	NA	NA	NA	WRKY transcription factor 6 GN=WRKY6 OS=Arabidopsis thaliana (Mouse-ear cress) PE=1 SV=1	WRKYtranscriptionfactor6-like[Fragariavescasubsp.vesca]
evm.TU.chr2.937	C2-hypo_up	NA	NA	1.011	0.114	0.212	-0.098	CHH	NA	NA	NA	NA	NA	NA	NA	NA	HVA22-like protein a GN=HVA22A OS=Arabidopsis thaliana (Mouse-ear cress) PE=2 SV=1	hypotheticalproteinPRUPE_ppa020101mg[Prunuspersica]
evm.TU.chr1.620	C2-hypo_up	NA	NA	1.232	NA	NA	NA	NA	0.286	0.456	-0.17	CHH	0.256	0.434	-0.179	CHH	Receptor-like protein kinase HSL1 (Precursor) GN=HSL1 OS=Arabidopsis thaliana (Mouse-ear cress) PE=2 SV=1	receptor-likeproteinkinaseHSL1-like[Fragariavescasubsp.vesca]
evm.TU.chr3.2406	C2-hypo_up	NA	NA	1.261	NA	NA	NA	NA	NA	NA	NA	NA	0.137	0.221	-0.084	CHH	#N/A	uncharacterizedproteinLOC103945667[Pyrusxbretschneideri]
evm.TU.chr4.178	C2-hypo_up	NA	NA	6.486	0.088	0.16	-0.072	CHH	NA	NA	NA	NA	NA	NA	NA	NA	Probable xyloglucan endotransglucosylase/hydrolase protein 23 (Precursor) GN=F14M19.90 OS=Arabidopsis thaliana (Mouse-ear cress) PE=2 SV=1	probablexyloglucanendotransglucosylase/hydrolaseprotein23-like[Fragariavescasubsp.vesca]
evm.TU.chr3.1919	C2-hypo_up	NA	NA	1.006	0.163	0.27	-0.107	CHH	NA	NA	NA	NA	NA	NA	NA	NA	#N/A	uncharacterizedproteinLOC101295012[Fragariavescasubsp.vesca]
evm.TU.chr7.1545	C2-hypo_up	NA	NA	1.125	0.153	0.251	-0.098	CHH	NA	NA	NA	NA	NA	NA	NA	NA	#N/A	uncharacterizedproteinLOC103431118,partial[Malusdomestica]
evm.TU.chr1.1513	C2-hypo_up	3.009	NA	3.647	0.18	0.29	-0.111	CHH	NA	NA	NA	NA	0.182	0.298	-0.117	CHH	Cytochrome P450 82A3 GN=CYP82A3 OS=Glycine max (Soybean) PE=2 SV=1	cytochromeP45082A3-like[Fragariavescasubsp.vesca]
evm.TU.chr7.963	C2-hypo_up	NA	NA	1.121	NA	NA	NA	NA	NA	NA	NA	NA	0.059	0.153	-0.094	CHH	Protein cornichon homolog 4 GN=At1g12390 OS=Arabidopsis thaliana (Mouse-ear cress) PE=1 SV=1	proteincornichonhomolog4-like[Fragariavescasubsp.vesca]
evm.TU.chr5.82	C2-hypo_up	1.39	NA	NA	NA	NA	NA	NA	0.015	0.227	-0.212	CHH	0.05	0.115	-0.065	CHH	#N/A	#N/A
evm.TU.chr2.2739	C2-hypo_up	1.773	NA	NA	0.437	0.586	-0.148	CHH	NA	NA	NA	NA	0.462	0.598	-0.136	CHH	Zinc transporter 4, chloroplastic (Precursor) GN=ZIP4 OS=Arabidopsis thaliana (Mouse-ear cress) PE=2 SV=1	zinctransporter4,chloroplastic-like[Fragariavescasubsp.vesca]
evm.TU.chr4.1532	C2-hypo_up	1.221	NA	NA	0.148	0.308	-0.16	CHH	0.299	0.429	-0.13	CHH	0.167	0.312	-0.145	CHH	Putative calmodulin-like protein 2 (Precursor) GN=OsJ_031538 OS=Oryza sativa subsp. japonica (Rice) PE=3 SV=2	calmodulin-like[Fragariavescasubsp.vesca]
evm.TU.chr6.1357	C2-hypo_up	1.408	NA	NA	0.195	0.34	-0.145	CHH	0.184	0.335	-0.151	CHH	0.191	0.348	-0.156	CHH	Cytochrome P450 94C1 GN=CYP94C1 OS=Arabidopsis thaliana (Mouse-ear cress) PE=2 SV=1	cytochromeP45094A1-like[Fragariavescasubsp.vesca]
evm.TU.chr5.1452_evm.TU.chr5.1453	C2-hypo_up	NA	1.452	1.388	0.138	0.223	-0.085	CHH	0.227	0.137	0.09	CHH	NA	NA	NA	NA	#N/A	uncharacterizedproteinLOC101313021[Fragariavescasubsp.vesca]
evm.TU.chr1.186	C2-hypo_up	NA	2.434	NA	NA	NA	NA	NA	0.272	0.149	0.123	CHH	0.05	0.113	-0.063	CHH	Pyrophosphate-energized vacuolar membrane proton pump OS=Vigna radiata var. radiata (Mung bean) PE=1 SV=4	LOWQUALITYPROTEIN:pyrophosphate-energizedvacuolarmembraneprotonpump-like[Fragariavescasubsp.vesca]
evm.TU.chr2.31	C2-hypo_up	NA	1.176	1.127	0.141	0.245	-0.104	CHH	0.191	0.033	0.158	CHG	NA	NA	NA	NA	WD-40 repeat-containing protein MSI3 GN=MSI3 OS=Arabidopsis thaliana (Mouse-ear cress) PE=1 SV=2	WD-40repeat-containingproteinMSI3-like[Fragariavescasubsp.vesca]
evm.TU.chr1.955	C2-hypo_up	NA	1.789	NA	0.274	0.391	-0.117	CHH	0.623	0.494	0.129	CHH	0.596	0.467	0.129	CHH	NEP1-interacting protein 1 GN=F4B14.110 OS=Arabidopsis thaliana (Mouse-ear cress) PE=1 SV=2	NEP1-interactingprotein1-like[Fragariavescasubsp.vesca]
evm.TU.chr1.231	C2-hypo_up	NA	2.55	2.131	NA	NA	NA	NA	0.006	0.046	-0.039	CHH	0.382	0.198	0.185	CHH	Stellacyanin OS=Toxicodendron vernicifluum (Japanese lacquer tree) PE=1 SV=1	uncharacterizedproteinLOC101313542[Fragariavescasubsp.vesca]
evm.TU.chr4.974	C2-hypo_up	NA	1.245	1.219	0.027	0.073	-0.045	CHH	0.274	0.172	0.101	CHH	0.294	0.465	-0.171	CHG	60S ribosomal protein L27a-3 OS=Arabidopsis thaliana (Mouse-ear cress) PE=2 SV=2	60SribosomalproteinL27a-3-like[Fragariavescasubsp.vesca]
evm.TU.chr6.4030	C2-hypo_up	NA	1.646	1.406	0.219	0.333	-0.115	CHH	NA	NA	NA	NA	0.166	0.099	0.067	CHH	40S ribosomal protein S9-2 GN=RPS9C OS=Arabidopsis thaliana (Mouse-ear cress) PE=2 SV=1	40SribosomalproteinS9-2-like[Fragariavescasubsp.vesca]
evm.TU.chr2.2698	C2-hypo_up	NA	2.28	2.377	NA	NA	NA	NA	0.201	0.08	0.122	CHH	NA	NA	NA	NA	#N/A	translationinitiationfactoreIF-2Bsubunitdelta-like[Fragariavescasubsp.vesca]
evm.TU.chr2.109	C2-hypo_up	NA	1.547	1.477	0.08	0.158	-0.078	CHH	0.212	0.122	0.09	CHH	NA	NA	NA	NA	#N/A	uncharacterizedproteinLOC101299549[Fragariavescasubsp.vesca]
evm.TU.chr2.272	C2-hypo_up	NA	1.016	1.088	0.201	0.373	-0.172	CHH	0.234	0.386	-0.152	CHH	0.176	0.372	-0.196	CHH	40S ribosomal protein S29 GN=RPS29C OS=Arabidopsis thaliana (Mouse-ear cress) PE=3 SV=2	40SribosomalproteinS29[Vitisvinifera]
evm.TU.chr4.419	C2-hypo_up	NA	1.645	1.731	NA	NA	NA	NA	0.298	0.406	-0.108	CHH	0.104	0.055	0.05	CHH	#N/A	ribosomebiogenesisproteinBMS1homolog[Fragariavescasubsp.vesca]
evm.TU.chr6.996	C2-hypo_up	NA	1.049	NA	0.146	0.255	-0.109	CHH	NA	NA	NA	NA	0.384	0.267	0.117	CHH	Mitochondrial adenine nucleotide transporter ADNT1 OS=Arabidopsis thaliana (Mouse-ear cress) PE=2 SV=1	mitochondrialsubstratecarrierfamilyproteinB-like[Fragariavescasubsp.vesca]
evm.TU.chr4.3099	C2-hypo_up	NA	2.176	2.221	0.051	0.124	-0.073	CHH	0.2	0.081	0.118	CHH	0.067	0.141	-0.074	CHH	Oxygen-evolving enhancer protein 3-1, chloroplastic (Precursor) GN=PSBQ1 OS=Zea mays (Maize) PE=2 SV=1	oxygen-evolvingenhancerprotein3-1,chloroplastic-likeisoform1[Fragariavescasubsp.vesca]
evm.TU.chr3.767	C2-hypo_up	1.573	2.337	1.655	0.545	0.319	0.227	CG	NA	NA	NA	NA	NA	NA	NA	NA	Ethylene-responsive transcription factor 4 GN=ERF4 OS=Nicotiana sylvestris (Wood tobacco) PE=2 SV=1	ethylene-responsivetranscriptionfactor4-like[Fragariavescasubsp.vesca]
evm.TU.chr4.184	C2-hypo_up	NA	1.505	1.455	0.096	0.183	-0.087	CHH	0.131	0.066	0.065	CHH	NA	NA	NA	NA	40S ribosomal protein S7-1 GN=RPS7A OS=Arabidopsis thaliana (Mouse-ear cress) PE=2 SV=1	40SribosomalproteinS7-1-like[Fragariavescasubsp.vesca]
evm.TU.chr5.1269	C2-hypo_up	NA	1.055	NA	0.24	0.39	-0.151	CHH	NA	NA	NA	NA	0.257	0.391	-0.135	CHH	Glycine-rich RNA-binding protein 3, mitochondrial (Precursor) GN=MAF19_30 OS=Arabidopsis thaliana (Mouse-ear cress) PE=2 SV=1	polyadenylate-bindingproteinRBP47B-like[Fragariavescasubsp.vesca]
evm.TU.chr1.2427	C2-hypo_up	NA	NA	1.34	0.078	0.17	-0.092	CHH	0.137	0.017	0.12	CHH	NA	NA	NA	NA	Glutamate decarboxylase 1 OS=Arabidopsis thaliana (Mouse-ear cress) PE=1 SV=2	glutamatedecarboxylase1[Prunusmume]
evm.TU.chr5.1452_evm.TU.chr5.1453	C3-hyper_up	NA	1.452	1.388	0.138	0.223	-0.085	CHH	0.227	0.137	0.09	CHH	NA	NA	NA	#N/A	uncharacterizedproteinLOC101313021[Fragariavescasubsp.vesca]
evm.TU.chr1.117	C3-hyper_up	NA	2.498	2.765	NA	NA	NA	NA	0.259	0.112	0.146	CHH	NA	NA	NA	NA	Two-component response regulator ARR12 GN=ARR12 OS=Arabidopsis thaliana (Mouse-ear cress) PE=2 SV=2	two-componentresponseregulatorARR12-likeisoform1[Fragariavescasubsp.vesca]
evm.TU.chr6.2088	C3-hyper_up	NA	1.341	NA	NA	NA	NA	NA	0.692	0.457	0.235	CHG	NA	NA	NA	NA	Protein Mut11 GN=Mut11 OS=Chlamydomonas reinhardtii (Chlamydomonas smithii) PE=2 SV=1	periodictryptophanprotein2-like[Fragariavescasubsp.vesca]
evm.TU.chr1.186	C3-hyper_up	NA	2.434	NA	NA	NA	NA	NA	0.272	0.149	0.123	CHH	0.05	0.113	-0.063	CHH	Pyrophosphate-energized vacuolar membrane proton pump OS=Vigna radiata var. radiata (Mung bean) PE=1 SV=4	LOWQUALITYPROTEIN:pyrophosphate-energizedvacuolarmembraneprotonpump-like[Fragariavescasubsp.vesca]
evm.TU.chr4.804	C3-hyper_up	NA	1.042	NA	NA	NA	NA	NA	0.242	0.14	0.101	CHH	NA	NA	NA	NA	#N/A	#N/A
evm.TU.chr4.803	C3-hyper_up	NA	1.101	NA	NA	NA	NA	NA	0.242	0.14	0.101	CHH	NA	NA	NA	NA	#N/A	tetratricopeptiderepeatprotein7B-like[Fragariavescasubsp.vesca]
evm.TU.chr3.624	C3-hyper_up	NA	3.906	4.36	NA	NA	NA	NA	0.25	0.147	0.102	CHH	NA	NA	NA	NA	Probable LRR receptor-like serine/threonine-protein kinase RFK1 (Precursor) GN=RKF1 OS=Arabidopsis thaliana (Mouse-ear cress) PE=1 SV=1	probableLRRreceptor-likeserine/threonine-proteinkinaseRFK1[Malusdomestica]
evm.TU.chr1.1291	C3-hyper_up	NA	1.26	NA	NA	NA	NA	NA	0.269	0.151	0.118	CHH	0.269	0.151	0.118	CHH	Protein root UVB sensitive 4 {ECO:0000303|PubMed:19515790} OS=Arabidopsis thaliana (Mouse-ear cress) PE=2 SV=1	uncharacterizedproteinLOC101304588[Fragariavescasubsp.vesca]
evm.TU.chr3.3548	C3-hyper_up	NA	1.264	1.101	NA	NA	NA	NA	0.15	0.082	0.068	CHH	NA	NA	NA	NA	Poly(A)-specific ribonuclease PARN GN=F14J16.11 OS=Arabidopsis thaliana (Mouse-ear cress) PE=1 SV=2	poly(A)-specificribonucleasePARN-like[Fragariavescasubsp.vesca]
evm.TU.chr2.31	C3-hyper_up	NA	1.176	1.127	0.141	0.245	-0.104	CHH	0.191	0.033	0.158	CHG	NA	NA	NA	NA	WD-40 repeat-containing protein MSI3 GN=MSI3 OS=Arabidopsis thaliana (Mouse-ear cress) PE=1 SV=2	WD-40repeat-containingproteinMSI3-like[Fragariavescasubsp.vesca]
evm.TU.chr1.955	C3-hyper_up	NA	1.789	NA	0.274	0.391	-0.117	CHH	0.623	0.494	0.129	CHH	0.596	0.467	0.129	CHH	NEP1-interacting protein 1 GN=F4B14.110 OS=Arabidopsis thaliana (Mouse-ear cress) PE=1 SV=2	NEP1-interactingprotein1-like[Fragariavescasubsp.vesca]
evm.TU.chr5.153	C3-hyper_up	NA	2.928	2.146	0.094	0.033	0.06	CHH	NA	NA	NA	NA	NA	NA	NA	NA	#N/A	uncharacterizedproteinLOC103958488[Pyrusxbretschneideri]
evm.TU.chr7.2326	C3-hyper_up	NA	1.059	1.089	NA	NA	NA	NA	0.287	0.102	0.185	CHH	NA	NA	NA	NA	Valine--tRNA ligase GN=VALRS OS=Arabidopsis thaliana (Mouse-ear cress) PE=2 SV=2	valine--tRNAligase-like[Fragariavescasubsp.vesca]
evm.TU.chr1.231	C3-hyper_up	NA	2.55	2.131	NA	NA	NA	NA	0.006	0.046	-0.039	CHH	0.382	0.198	0.185	CHH	Stellacyanin OS=Toxicodendron vernicifluum (Japanese lacquer tree) PE=1 SV=1	uncharacterizedproteinLOC101313542[Fragariavescasubsp.vesca]
evm.TU.chr4.974	C3-hyper_up	NA	1.245	1.219	0.027	0.073	-0.045	CHH	0.274	0.172	0.101	CHH	0.294	0.465	-0.171	CHG	60S ribosomal protein L27a-3 OS=Arabidopsis thaliana (Mouse-ear cress) PE=2 SV=2	60SribosomalproteinL27a-3-like[Fragariavescasubsp.vesca]
evm.TU.chr6.2179	C3-hyper_up	NA	2.334	1.813	NA	NA	NA	NA	0.256	0.147	0.109	CHH	NA	NA	NA	NA	#N/A	remorin-like[Fragariavescasubsp.vesca]
evm.TU.chr5.2841	C3-hyper_up	NA	1.898	2.616	NA	NA	NA	NA	0.133	0.05	0.084	CHH	NA	NA	NA	NA	#N/A	uncharacterizedproteinLOC101297546[Fragariavescasubsp.vesca]
evm.TU.chr5.298	C3-hyper_up	NA	2.286	1.99	NA	NA	NA	NA	0.306	0.191	0.116	CHH	NA	NA	NA	NA	Respiratory burst oxidase homolog protein A GN=RBOHA OS=Solanum tuberosum (Potato) PE=1 SV=1	respiratoryburstoxidasehomologproteinA-like[Fragariavescasubsp.vesca]
evm.TU.chr2.490	C3-hyper_up	NA	1.086	1.164	NA	NA	NA	NA	0.161	0.101	0.061	CHH	NA	NA	NA	NA	#N/A	uncharacterizedproteinLOC101305922[Fragariavescasubsp.vesca]
evm.TU.chr3.2808	C3-hyper_up	NA	1.821	NA	NA	NA	NA	NA	0.087	0.034	0.053	CHH	NA	NA	NA	NA	Probable LRR receptor-like serine/threonine-protein kinase At1g07650 (Precursor) GN=At1g07650 OS=Arabidopsis thaliana (Mouse-ear cress) PE=1 SV=1	probableLRRreceptor-likeserine/threonine-proteinkinaseAt1g07650[Prunusmume]
evm.TU.chr6.4030	C3-hyper_up	NA	1.646	1.406	0.219	0.333	-0.115	CHH	NA	NA	NA	NA	0.166	0.099	0.067	CHH	40S ribosomal protein S9-2 GN=RPS9C OS=Arabidopsis thaliana (Mouse-ear cress) PE=2 SV=1	40SribosomalproteinS9-2-like[Fragariavescasubsp.vesca]
evm.TU.chr5.3304	C3-hyper_up	NA	1.078	1.098	NA	NA	NA	NA	0.14	0.066	0.073	CHH	NA	NA	NA	NA	40S ribosomal protein S23 GN=RPS23 OS=Fragaria ananassa (Strawberry) PE=2 SV=1	40SribosomalproteinS23-like[Fragariavescasubsp.vesca]
evm.TU.chr1.1807	C3-hyper_up	NA	2.347	2.324	NA	NA	NA	NA	NA	NA	NA	NA	0.289	0.064	0.226	CHG	Probable WRKY transcription factor 23 GN=WRKY23 OS=Arabidopsis thaliana (Mouse-ear cress) PE=2 SV=1	probableWRKYtranscriptionfactor23-like[Fragariavescasubsp.vesca]
evm.TU.chr3.3294	C3-hyper_up	1.917	2.068	2.22	NA	NA	NA	NA	0.159	0.092	0.067	CHH	NA	NA	NA	NA	#N/A	uncharacterizedproteinLOC101309626[Fragariavescasubsp.vesca]
evm.TU.chr3.3288	C3-hyper_up	NA	3.973	4.353	NA	NA	NA	NA	NA	NA	NA	NA	0.095	0.01	0.085	CHG	#N/A	#N/A
evm.TU.chr2.2698	C3-hyper_up	NA	2.28	2.377	NA	NA	NA	NA	0.201	0.08	0.122	CHH	NA	NA	NA	NA	#N/A	translationinitiationfactoreIF-2Bsubunitdelta-like[Fragariavescasubsp.vesca]
evm.TU.chr2.109	C3-hyper_up	NA	1.547	1.477	0.08	0.158	-0.078	CHH	0.212	0.122	0.09	CHH	NA	NA	NA	NA	#N/A	uncharacterizedproteinLOC101299549[Fragariavescasubsp.vesca]
evm.TU.chr3.370	C3-hyper_up	NA	1.677	1.299	0.058	0.014	0.044	CHH	NA	NA	NA	NA	NA	NA	NA	NA	Sphingosine kinase 1 GN=SPHK1 OS=Arabidopsis thaliana (Mouse-ear cress) PE=1 SV=1	sphingosinekinaseB-like[Fragariavescasubsp.vesca]
evm.TU.chr5.975	C3-hyper_up	NA	1.765	2.354	0.174	0.106	0.068	CHH	NA	NA	NA	NA	NA	NA	NA	NA	Subtilisin-like protease SBT3.3 {ECO:0000303|PubMed:16193095} (Precursor) OS=Arabidopsis thaliana (Mouse-ear cress) PE=2 SV=1	subtilisin-likeprotease-like[Fragariavescasubsp.vesca]
evm.TU.chr1.1174	C3-hyper_up	NA	4.429	NA	0.086	0.04	0.046	CHH	0.088	0.04	0.048	CHH	NA	NA	NA	NA	#N/A	uncharacterizedproteinLOC101298542[Fragariavescasubsp.vesca]
evm.TU.chr6.295	C3-hyper_up	1.151	1.091	1.105	NA	NA	NA	NA	NA	NA	NA	NA	0.074	0.024	0.05	CHH	Acyltransferase-like protein At1g54570, chloroplastic (Precursor) GN=At1g54570 OS=Arabidopsis thaliana (Mouse-ear cress) PE=2 SV=1	acyltransferase-likeproteinAt1g54570,chloroplastic-like[Fragariavescasubsp.vesca]
evm.TU.chr2.272	C3-hyper_up	NA	1.016	1.088	0.201	0.373	-0.172	CHH	0.234	0.386	-0.152	CHH	0.176	0.372	-0.196	CHH	40S ribosomal protein S29 GN=RPS29C OS=Arabidopsis thaliana (Mouse-ear cress) PE=3 SV=2	40SribosomalproteinS29[Vitisvinifera]
evm.TU.chr6.4289	C3-hyper_up	NA	1.245	NA	NA	NA	NA	NA	0.325	0.194	0.131	CHH	0.118	0.042	0.076	CHH	Succinate dehydrogenase [ubiquinone] iron-sulfur subunit 2, mitochondrial (Precursor) OS=Arabidopsis thaliana (Mouse-ear cress) PE=1 SV=2	succinatedehydrogenase[ubiquinone]iron-sulfursubunit2,mitochondrial-like[Fragariavescasubsp.vesca]
evm.TU.chr6.4261	C3-hyper_up	NA	1.02	NA	NA	NA	NA	NA	0.037	0.004	0.033	CHH	NA	NA	NA	NA	#N/A	uncharacterizedproteinLOC101305689[Fragariavescasubsp.vesca]
evm.TU.chr6.838	C3-hyper_up	NA	1.389	1.19	NA	NA	NA	NA	NA	NA	NA	NA	0.297	0.195	0.102	CHH	Methionine aminopeptidase 2B {ECO:0000255|HAMAP-Rule:MF_03175} GN=At3g59990 OS=Arabidopsis thaliana (Mouse-ear cress) PE=2 SV=2	proliferation-associatedprotein2G4-like[Fragariavescasubsp.vesca]
evm.TU.chr1.1687	C3-hyper_up	NA	2.248	2.153	NA	NA	NA	NA	0.352	0.25	0.102	CHH	NA	NA	NA	NA	#N/A	glycine,alanineandasparagine-richprotein-like[Prunusmume]
evm.TU.chr6.1158	C3-hyper_up	NA	1.047	NA	0.119	0.059	0.059	CHH	NA	NA	NA	NA	0.126	0.061	0.066	CHH	protein SLOW GREEN 1, chloroplastic {ECO:0000303|PubMed:24420572} (Precursor) OS=Arabidopsis thaliana (Mouse-ear cress) PE=1 SV=1	uncharacterizedproteinLOC101311390[Fragariavescasubsp.vesca]
evm.TU.chr4.419	C3-hyper_up	NA	1.645	1.731	NA	NA	NA	NA	0.298	0.406	-0.108	CHH	0.104	0.055	0.05	CHH	#N/A	ribosomebiogenesisproteinBMS1homolog[Fragariavescasubsp.vesca]
evm.TU.chr4.584_evm.TU.chr4.585	C3-hyper_up	1.939	3.431	2.754	0.067	0.136	-0.069	CHH	0.105	0.049	0.057	CHH	0.12	0.225	-0.105	CHH	Early light-induced protein 1, chloroplastic (Precursor) GN=ELIP1 OS=Arabidopsis thaliana (Mouse-ear cress) PE=1 SV=1	earlylight-inducedprotein,chloroplastic-like[Fragariavescasubsp.vesca]
evm.TU.chr5.1779	C3-hyper_up	NA	1.689	1.653	0.841	0.642	0.199	CHG	NA	NA	NA	NA	NA	NA	NA	NA	60S ribosomal protein L15-1 OS=Arabidopsis thaliana (Mouse-ear cress) PE=2 SV=1	60SribosomalproteinL15-like[Fragariavescasubsp.vesca]
evm.TU.chr6.2462	C3-hyper_up	NA	3.271	3.775	NA	NA	NA	NA	0.315	0.215	0.101	CHH	NA	NA	NA	NA	Probable E3 ubiquitin ligase SUD1 GN=F28A23.140 OS=Arabidopsis thaliana (Mouse-ear cress) PE=1 SV=1	uncharacterizedproteinLOC101308698[Fragariavescasubsp.vesca]
evm.TU.chr4.358	C3-hyper_up	NA	1.021	NA	NA	NA	NA	NA	0.304	0.136	0.168	CHH	NA	NA	NA	NA	RING-H2 finger protein ATL14 GN=ATL14 OS=Arabidopsis thaliana (Mouse-ear cress) PE=2 SV=1	RING-H2fingerproteinATL56-like[Fragariavescasubsp.vesca]
evm.TU.chr5.1018	C3-hyper_up	NA	1.226	1.26	NA	NA	NA	NA	0.138	0.06	0.078	CHH	NA	NA	NA	NA	#N/A	uncharacterizedproteinLOC101306779[Fragariavescasubsp.vesca]
evm.TU.chr6.996	C3-hyper_up	NA	1.049	NA	0.146	0.255	-0.109	CHH	NA	NA	NA	NA	0.384	0.267	0.117	CHH	Mitochondrial adenine nucleotide transporter ADNT1 OS=Arabidopsis thaliana (Mouse-ear cress) PE=2 SV=1	mitochondrialsubstratecarrierfamilyproteinB-like[Fragariavescasubsp.vesca]
evm.TU.chr3.1254	C3-hyper_up	NA	2.615	NA	NA	NA	NA	NA	0.136	0.024	0.112	CG	NA	NA	NA	NA	Putative Peroxidase 48 (Precursor) GN=F17I5.60 OS=Arabidopsis thaliana (Mouse-ear cress) PE=3 SV=3	putativePeroxidase48-like[Fragariavescasubsp.vesca]
evm.TU.chr6.4358	C3-hyper_up	NA	1.142	1.06	NA	NA	NA	NA	NA	NA	NA	NA	0.398	0.232	0.167	CHH	Mitochondrial import receptor subunit TOM20 GN=TOM20 OS=Solanum tuberosum (Potato) PE=1 SV=1	mitochondrialimportreceptorsubunitTOM20-like[Fragariavescasubsp.vesca]
evm.TU.chr2.1893	C3-hyper_up	NA	1.118	NA	NA	NA	NA	NA	0.38	0.234	0.146	CHH	NA	NA	NA	NA	#N/A	uncharacterizedproteinLOC101303010[Fragariavescasubsp.vesca]
evm.TU.chr4.430	C3-hyper_up	NA	1.975	1.785	NA	NA	NA	NA	0.138	0.06	0.078	CHH	NA	NA	NA	NA	ABC transporter C family member 3 GN=MJG19.3 OS=Arabidopsis thaliana (Mouse-ear cress) PE=1 SV=1	ABCtransporterCfamilymember3-like[Fragariavescasubsp.vesca]
evm.TU.chr5.1921	C3-hyper_up	NA	1.674	2.186	NA	NA	NA	NA	0.213	0.132	0.081	CHH	0.171	0.102	0.069	CHH	#N/A	uncharacterizedproteinLOC101301109[Fragariavescasubsp.vesca]
evm.TU.chr6.2585	C3-hyper_up	NA	1.222	1.054	NA	NA	NA	NA	NA	NA	NA	NA	0.273	0.153	0.12	CHH	Zinc finger CCCH domain-containing protein 14 OS=Oryza sativa subsp. japonica (Rice) PE=2 SV=1	zincfingerCCCHdomain-containingprotein14-like[Fragariavescasubsp.vesca]
evm.TU.chr6.1247	C3-hyper_up	NA	4.206	4.094	NA	NA	NA	NA	0.286	0.155	0.131	CHH	NA	NA	NA	NA	NAC domain-containing protein 90 GN=NAC090 OS=Arabidopsis thaliana (Mouse-ear cress) PE=2 SV=1	NACdomain-containingprotein90-like[Fragariavescasubsp.vesca]
evm.TU.chr7.2673	C3-hyper_up	NA	1.696	1.655	NA	NA	NA	NA	0.184	0.105	0.079	CHH	NA	NA	NA	NA	#N/A	uncharacterizedproteinLOC101293238[Fragariavescasubsp.vesca]
evm.TU.chr1.650	C3-hyper_up	NA	2.583	NA	0.059	0.017	0.042	CHH	0.088	0.025	0.063	CHH	NA	NA	NA	NA	Heat shock factor protein HSF30 GN=HSF30 OS=Solanum peruvianum (Peruvian tomato) PE=2 SV=1	heatstresstranscriptionfactorA-2-like[Fragariavescasubsp.vesca]
evm.TU.chr6.2502	C3-hyper_up	NA	1.377	1.516	NA	NA	NA	NA	0.164	0.013	0.152	CHG	NA	NA	NA	NA	Transcription factor PCF1 OS=Oryza sativa subsp. japonica (Rice) PE=1 SV=1	hypotheticalproteinPRUPE_ppa021535mg,partial[Prunuspersica]
evm.TU.chr0.101	C3-hyper_up	NA	2.5	1.838	NA	NA	NA	NA	0.373	0.168	0.206	CHH	NA	NA	NA	NA	#N/A	WDrepeat-containingprotein43-like[Fragariavescasubsp.vesca]
evm.TU.chr4.2618	C3-hyper_up	NA	1.48	2.536	0.941	0.851	0.09	CG	NA	NA	NA	NA	NA	NA	NA	NA	Phosphate transporter PHO1 homolog 5 GN=PHO1-H5 OS=Arabidopsis thaliana (Mouse-ear cress) PE=2 SV=2	phosphatetransporterPHO1homolog3-like[Fragariavescasubsp.vesca]
evm.TU.chr6.687	C3-hyper_up	NA	1.639	1.736	NA	NA	NA	NA	NA	NA	NA	NA	0.131	0.068	0.062	CHH	Phosphoribosyl-ATP pyrophosphatase (Precursor) GN=HISN2 OS=Arabidopsis thaliana (Mouse-ear cress) PE=1 SV=1	histidinebiosynthesisbifunctionalproteinhisIE,chloroplastic-like[Fragariavescasubsp.vesca]
evm.TU.chr4.3099	C3-hyper_up	NA	2.176	2.221	0.051	0.124	-0.073	CHH	0.2	0.081	0.118	CHH	0.067	0.141	-0.074	CHH	Oxygen-evolving enhancer protein 3-1, chloroplastic (Precursor) GN=PSBQ1 OS=Zea mays (Maize) PE=2 SV=1	oxygen-evolvingenhancerprotein3-1,chloroplastic-likeisoform1[Fragariavescasubsp.vesca]
evm.TU.chr3.1126	C3-hyper_up	NA	3.961	3.044	NA	NA	NA	NA	0.193	0.092	0.101	CHH	NA	NA	NA	NA	#N/A	uncharacterizedproteinLOC101302243[Fragariavescasubsp.vesca]
evm.TU.chr3.2358	C3-hyper_up	NA	1.173	1.182	0.337	0.49	-0.152	CHH	0.264	0.157	0.108	CHH	NA	NA	NA	NA	Phosphatidylinositol/phosphatidylcholine transfer protein SFH12 GN=SFH12 OS=Arabidopsis thaliana (Mouse-ear cress) PE=2 SV=1	uncharacterizedproteinLOC103323080[Prunusmume]
evm.TU.chr4.103	C3-hyper_up	NA	2.249	2.04	NA	NA	NA	NA	0.358	0.226	0.132	CHH	0.375	0.217	0.158	CHH	Probable xyloglucan endotransglucosylase/hydrolase protein 23 (Precursor) GN=F14M19.90 OS=Arabidopsis thaliana (Mouse-ear cress) PE=2 SV=1	probablexyloglucanendotransglucosylase/hydrolaseprotein23-like[Fragariavescasubsp.vesca]
evm.TU.chr3.767	C3-hyper_up	1.573	2.337	1.655	0.545	0.319	0.227	CG	NA	NA	NA	NA	NA	NA	NA	NA	Ethylene-responsive transcription factor 4 GN=ERF4 OS=Nicotiana sylvestris (Wood tobacco) PE=2 SV=1	ethylene-responsivetranscriptionfactor4-like[Fragariavescasubsp.vesca]
evm.TU.chr6.4407	C3-hyper_up	NA	3.191	3.317	NA	NA	NA	NA	NA	NA	NA	NA	0.208	0.044	0.163	CHH	Acyltransferase-like protein At1g54570, chloroplastic (Precursor) GN=At1g54570 OS=Arabidopsis thaliana (Mouse-ear cress) PE=2 SV=1	acyltransferase-likeproteinAt1g54570,chloroplastic-like[Fragariavescasubsp.vesca]
evm.TU.chr4.3012	C3-hyper_up	NA	1.917	2.103	NA	NA	NA	NA	0.451	0.157	0.294	CG	NA	NA	NA	NA	#N/A	hypotheticalproteinL484_011011[Morusnotabilis]
evm.TU.chr4.184	C3-hyper_up	NA	1.505	1.455	0.096	0.183	-0.087	CHH	0.131	0.066	0.065	CHH	NA	NA	NA	NA	40S ribosomal protein S7-1 GN=RPS7A OS=Arabidopsis thaliana (Mouse-ear cress) PE=2 SV=1	40SribosomalproteinS7-1-like[Fragariavescasubsp.vesca]
evm.TU.chr2.557	C3-hyper_up	NA	2.221	2.49	NA	NA	NA	NA	NA	NA	NA	NA	0.324	0.225	0.099	CHH	Extra-large guanine nucleotide-binding protein 1 GN=F26B6.11 OS=Arabidopsis thaliana (Mouse-ear cress) PE=1 SV=2	uncharacterizedproteinLOC101303868[Fragariavescasubsp.vesca]
evm.TU.chr2.2200	C3-hyper_up	1.273	1.23	1.351	NA	NA	NA	NA	NA	NA	NA	NA	0.298	0.059	0.238	CHH	ABC transporter C family member 14 GN=F26K9.130 OS=Arabidopsis thaliana (Mouse-ear cress) PE=1 SV=1	ABCtransporterCfamilymember14-like[Fragariavescasubsp.vesca]
evm.TU.chr2.2078	C3-hyper_up	NA	1.149	1.098	NA	NA	NA	NA	0.309	0.206	0.103	CHH	NA	NA	NA	NA	#N/A	hypotheticalprotein[Rosarugosa]
evm.TU.chr6.720	C3-hyper_up	NA	1.156	1.4	0.223	0.374	-0.151	CHH	NA	NA	NA	NA	NA	NA	NA	NA	Probable LRR receptor-like serine/threonine-protein kinase At1g06840 (Precursor) GN=At1g06840 OS=Arabidopsis thaliana (Mouse-ear cress) PE=2 SV=2	probableLRRreceptor-likeserine/threonine-proteinkinaseAt1g06840-like[Fragariavescasubsp.vesca]
evm.TU.chr7.995	C3-hyper_up	NA	1.22	1.207	NA	NA	NA	NA	0.092	0.034	0.058	CHH	NA	NA	NA	NA	#N/A	uncharacterizedproteinLOC101308799[Fragariavescasubsp.vesca]
evm.TU.chr5.1269	C3-hyper_up	NA	1.055	NA	0.24	0.39	-0.151	CHH	NA	NA	NA	NA	0.257	0.391	-0.135	CHH	Glycine-rich RNA-binding protein 3, mitochondrial (Precursor) GN=MAF19_30 OS=Arabidopsis thaliana (Mouse-ear cress) PE=2 SV=1	polyadenylate-bindingproteinRBP47B-like[Fragariavescasubsp.vesca]
evm.TU.chr4.304	C3-hyper_up	NA	1.243	1.259	NA	NA	NA	NA	0.121	0.045	0.076	CHH	NA	NA	NA	NA	Uncharacterized aarF domain-containing protein kinase At1g79600, chloroplastic (Precursor) GN=At1g79600 OS=Arabidopsis thaliana (Mouse-ear cress) PE=2 SV=1	probableserine/threonine-proteinkinaseabkC-like[Fragariavescasubsp.vesca]
evm.TU.chr6.2781	C3-hyper_up	NA	1.08	NA	NA	NA	NA	NA	0.217	0.112	0.104	CHH	NA	NA	NA	NA	Nuclear poly(A) polymerase 4 {ECO:0000303|PubMed:18479511} OS=Arabidopsis thaliana (Mouse-ear cress) PE=1 SV=1	poly(A)polymerase-like[Fragariavescasubsp.vesca]
evm.TU.chr4.248	C3-hyper_up	NA	1.439	NA	0.188	0.299	-0.111	CHH	NA	NA	NA	NA	0.583	0.275	0.308	CG	1,2-dihydroxy-3-keto-5-methylthiopentene dioxygenase 1 {ECO:0000255|HAMAP-Rule:MF_03154} GN=VIT_05s0020g04070 OS=Vitis vinifera (Grape) PE=3 SV=1	1,2-dihydroxy-3-keto-5-methylthiopentenedioxygenase1[Morusnotabilis]
evm.TU.chr7.1587	C3-hyper_up	2.838	4.702	5.099	0.7	0.361	0.339	CG	NA	NA	NA	NA	NA	NA	NA	NA	#N/A	uncharacterizedproteinLOC101301053[Fragariavescasubsp.vesca]
evm.TU.chr2.2118	C3-hyper_up	NA	1.945	1.658	0.038	0.008	0.029	CHH	0.065	0.008	0.057	CHH	0.078	0.008	0.07	CHH	Sodium/hydrogen exchanger 3 GN=NHX3 OS=Arabidopsis thaliana (Mouse-ear cress) PE=2 SV=2	sodium/hydrogenexchanger2-like[Fragariavescasubsp.vesca]
evm.TU.chr4.298	C3-hyper_up	NA	1.993	1.673	NA	NA	NA	NA	0.18	0.078	0.102	CHH	NA	NA	NA	NA	Glutathione reductase, cytosolic OS=Pisum sativum (Garden pea) PE=2 SV=1	glutathionereductase,cytosolic-like[Fragariavescasubsp.vesca]
evm.TU.chr2.3437	C3-hyper_up	NA	3.175	NA	NA	NA	NA	NA	0.179	0.087	0.092	CHH	NA	NA	NA	NA	#N/A	uncharacterizedproteinLOC101296348[Fragariavescasubsp.vesca]
evm.TU.chr6.2090	C3-hyper_up	2.899	NA	2.515	NA	NA	NA	NA	0.224	0.124	0.1	CHH	NA	NA	NA	NA	#N/A	acyl-proteinthioesterase2-like[Fragariavescasubsp.vesca]
evm.TU.chr3.2927	C3-hyper_up	NA	NA	2.241	NA	NA	NA	NA	NA	NA	NA	NA	0.127	0.067	0.06	CHH	#N/A	hypotheticalproteinPRUPE_ppa018233mg,partial[Prunuspersica]
evm.TU.chr6.1815	C3-hyper_up	NA	NA	1.14	NA	NA	NA	NA	0.208	0.116	0.092	CHH	NA	NA	NA	NA	Prohibitin-1, mitochondrial GN=PHB1 OS=Arabidopsis thaliana (Mouse-ear cress) PE=1 SV=1	prohibitin-6,mitochondrial-like[Fragariavescasubsp.vesca]
evm.TU.chr7.1208	C3-hyper_up	NA	NA	1.76	0.16	0.077	0.084	CHH	NA	NA	NA	NA	NA	NA	NA	NA	Putative UDP-rhamnose:rhamnosyltransferase 1 OS=Fragaria ananassa (Strawberry) PE=2 SV=1	soyasaponinIIIrhamnosyltransferase-like[Prunusmume]
evm.TU.chr2.952	C3-hyper_up	NA	NA	1.109	NA	NA	NA	NA	0.222	0.097	0.126	CHH	NA	NA	NA	NA	N-carbamoylputrescine amidase GN=CPA OS=Solanum lycopersicum (Tomato) PE=2 SV=1	beta-ureidopropionase-like[Fragariavescasubsp.vesca]
evm.TU.chr5.982	C3-hyper_up	NA	NA	1.257	NA	NA	NA	NA	NA	NA	NA	NA	0.374	0.272	0.102	CHH	Granule-bound starch synthase 1, chloroplastic/amyloplastic (Precursor) GN=WAXY OS=Antirrhinum majus (Garden snapdragon) PE=2 SV=1	granule-boundstarchsynthase1,chloroplastic/amyloplastic-like[Fragariavescasubsp.vesca]
evm.TU.chr1.2427	C3-hyper_up	NA	NA	1.34	0.078	0.17	-0.092	CHH	0.137	0.017	0.12	CHH	NA	NA	NA	NA	Glutamate decarboxylase 1 OS=Arabidopsis thaliana (Mouse-ear cress) PE=1 SV=2	glutamatedecarboxylase1[Prunusmume]
evm.TU.chr4.316	C3-hyper_up	1.25	NA	1.044	NA	NA	NA	NA	NA	NA	NA	NA	0.246	0.121	0.125	CHH	Uncharacterized aarF domain-containing protein kinase At1g79600, chloroplastic (Precursor) GN=At1g79600 OS=Arabidopsis thaliana (Mouse-ear cress) PE=2 SV=1	uncharacterizedproteinsll0005-like[Fragariavescasubsp.vesca]
evm.TU.chr7.2654	C3-hyper_up	NA	NA	1.033	NA	NA	NA	NA	0.141	0.084	0.057	CHH	NA	NA	NA	NA	#N/A	#N/A
evm.TU.chr3.1249	C3-hyper_up	NA	NA	3.011	0.179	0.282	-0.103	CHH	NA	NA	NA	NA	0.569	0.427	0.143	CHH	Putative cysteine-rich receptor-like protein kinase 35 (Precursor) GN=CRK35 OS=Arabidopsis thaliana (Mouse-ear cress) PE=3 SV=3	G-typelectinS-receptor-likeserine/threonine-proteinkinaseAt1g67520[Prunusmume]
evm.TU.chr6.1320	C3-hyper_up	NA	NA	1.009	NA	NA	NA	NA	NA	NA	NA	NA	0.281	0.179	0.102	CHH	60S ribosomal protein L10a-2 OS=Arabidopsis thaliana (Mouse-ear cress) PE=2 SV=1	60SribosomalproteinL10a-2-like[Fragariavescasubsp.vesca]
evm.TU.chr2.3346	C3-hyper_up	1.32	NA	NA	0.465	0.254	0.211	CG	NA	NA	NA	NA	NA	NA	NA	NA	ATP sulfurylase 2 (Precursor) GN=F6F9.2 OS=Arabidopsis thaliana (Mouse-ear cress) PE=1 SV=1	ATPsulfurylase2-like[Fragariavescasubsp.vesca]
evm.TU.chr1.1249	C4-hypo_down	-1.483	-1.661	NA	0.142	0.261	-0.119	CHH	NA	NA	NA	NA	NA	NA	NA	NA	Probable calcium-binding protein CML41 GN=CML41 OS=Arabidopsis thaliana (Mouse-ear cress) PE=2 SV=2	probablecalcium-bindingproteinCML41-like[Fragariavescasubsp.vesca]
evm.TU.chr1.1250	C4-hypo_down	NA	-1.789	-1.722	NA	NA	NA	NA	NA	NA	NA	NA	0.543	0.668	-0.125	CHH	Pentatricopeptide repeat-containing protein At5g66631 GN=At5g66631 OS=Arabidopsis thaliana (Mouse-ear cress) PE=2 SV=1	pentatricopeptiderepeat-containingproteinAt5g66631-likeisoform2[Fragariavescasubsp.vesca]
evm.TU.chr5.1361	C4-hypo_down	NA	-1.349	-1.08	NA	NA	NA	NA	0.351	0.511	-0.159	CHH	0.252	0.466	-0.214	CHH	#N/A	uncharacterizedproteinLOC101301781[Fragariavescasubsp.vesca]
evm.TU.chr1.155	C4-hypo_down	NA	-1.782	NA	NA	NA	NA	NA	0.095	0.173	-0.078	CHH	NA	NA	NA	NA	#N/A	uncharacterizedproteinLOC101296995[Fragariavescasubsp.vesca]
evm.TU.chr3.1745	C4-hypo_down	NA	-3.963	NA	0.055	0.115	-0.06	CHH	NA	NA	NA	NA	NA	NA	NA	NA	#N/A	uncharacterizedproteinLOC101293755[Fragariavescasubsp.vesca]
evm.TU.chr5.1383	C4-hypo_down	NA	-3.862	-2.703	0.124	0.216	-0.091	CHH	NA	NA	NA	NA	NA	NA	NA	NA	#N/A	#N/A
evm.TU.chr1.2545	C4-hypo_down	NA	-2.202	-1.862	0.28	0.389	-0.109	CHH	NA	NA	NA	NA	NA	NA	NA	NA	#N/A	#N/A
evm.TU.chr4.840	C4-hypo_down	NA	-1.949	-2.198	0.407	0.539	-0.132	CHH	NA	NA	NA	NA	NA	NA	NA	NA	Meiotic recombination protein DMC1 homolog OS=Glycine max (Soybean) PE=2 SV=1	hypotheticalproteinVITISV_028799[Vitisvinifera]
evm.TU.chr6.2016	C4-hypo_down	NA	-2.712	-2.513	0.557	0.693	-0.135	CHH	0.464	0.603	-0.138	CHH	0.455	0.618	-0.163	CHH	Ribulose bisphosphate carboxylase small chain, chloroplastic (Precursor) GN=RBCS OS=Pyrus pyrifolia (Chinese pear) PE=2 SV=1	ribulosebisphosphatecarboxylasesmallchain,chloroplastic-like[Fragariavescasubsp.vesca]
evm.TU.chr3.3534	C4-hypo_down	NA	-1.181	-1.119	0.213	0.315	-0.102	CHH	NA	NA	NA	NA	NA	NA	NA	NA	Cellulose synthase-like protein E6 GN=P0556A05.32 OS=Oryza sativa subsp. japonica (Rice) PE=2 SV=1	cellulosesynthase-likeproteinE6-like[Fragariavescasubsp.vesca]
evm.TU.chr3.622	C4-hypo_down	NA	-3.69	NA	0.232	0.355	-0.123	CHH	NA	NA	NA	NA	NA	NA	NA	NA	Probable leucine-rich repeat receptor-like serine/threonine-protein kinase At3g14840 (Precursor) GN=LRR-RLK OS=Arabidopsis thaliana (Mouse-ear cress) PE=2 SV=1	probableLRRreceptor-likeserine/threonine-proteinkinaseAt1g07650-like[Fragariavescasubsp.vesca]
evm.TU.chr7.1844	C4-hypo_down	NA	-5.425	NA	0.166	0.249	-0.084	CHH	NA	NA	NA	NA	NA	NA	NA	NA	UDP-glycosyltransferase 76F1 GN=UGT76F1 OS=Arabidopsis thaliana (Mouse-ear cress) PE=2 SV=1	UDP-glycosyltransferase76F1-like[Fragariavescasubsp.vesca]
evm.TU.chr3.2219	C4-hypo_down	NA	-7.113	-5.213	NA	NA	NA	NA	0.179	0.299	-0.12	CHH	0.15	0.278	-0.128	CHH	#N/A	hypotheticalproteinPRUPE_ppa011458mg[Prunuspersica]
evm.TU.chr6.471	C4-hypo_down	NA	-2.289	-2.548	0.156	0.302	-0.146	CHH	0.273	0.186	0.088	CHH	NA	NA	NA	NA	Farnesyl pyrophosphate synthase 1 GN=FPS1 OS=Lupinus albus (White lupin) PE=2 SV=1	farnesylpyrophosphatesynthase1-like[Fragariavescasubsp.vesca]
evm.TU.chr3.604	C4-hypo_down	NA	-4.569	-4.045	0.132	0.219	-0.086	CHH	NA	NA	NA	NA	NA	NA	NA	NA	GDSL esterase/lipase At1g29670 (Precursor) GN=At1g29670 OS=Arabidopsis thaliana (Mouse-ear cress) PE=2 SV=1	GDSLesterase/lipaseAt1g29670-like[Fragariavescasubsp.vesca]
evm.TU.chr6.1579	C4-hypo_down	-1.963	-4.35	-3.698	0.11	0.193	-0.082	CHH	NA	NA	NA	NA	NA	NA	NA	NA	#N/A	B3domain-containingtranscriptionfactorVRN1-like[Fragariavescasubsp.vesca]
evm.TU.chr3.534	C4-hypo_down	NA	-1.042	NA	0.147	0.26	-0.114	CHH	NA	NA	NA	NA	NA	NA	NA	NA	3-oxoacyl-[acyl-carrier-protein] synthase I, chloroplastic (Precursor) GN=KAS1 OS=Arabidopsis thaliana (Mouse-ear cress) PE=2 SV=2	3-oxoacyl-[acyl-carrier-protein]synthaseI,chloroplastic-like[Fragariavescasubsp.vesca]
evm.TU.chr2.1540	C4-hypo_down	NA	-1.999	NA	0.098	0.18	-0.082	CHH	0.102	0.182	-0.08	CHH	0.096	0.181	-0.085	CHH	#N/A	#N/A
evm.TU.chr7.1076	C4-hypo_down	NA	-1.153	NA	NA	NA	NA	NA	0.034	0.098	-0.064	CHH	NA	NA	NA	NA	Probable methyltransferase PMT15 GN=At4g00750 OS=Arabidopsis thaliana (Mouse-ear cress) PE=2 SV=1	probablemethyltransferasePMT15-like[Fragariavescasubsp.vesca]
evm.TU.chr7.1077	C4-hypo_down	NA	-1.492	-1.172	0.051	0.142	-0.09	CHH	NA	NA	NA	NA	0.078	0.162	-0.084	CHH	#N/A	uncharacterizedproteinLOC101293230[Fragariavescasubsp.vesca]
evm.TU.chr2.21	C4-hypo_down	NA	-2.562	-2.285	0.213	0.324	-0.11	CHH	NA	NA	NA	NA	NA	NA	NA	NA	Probable methyltransferase PMT24 GN=At1g29470 OS=Arabidopsis thaliana (Mouse-ear cress) PE=2 SV=1	probablemethyltransferasePMT25-like[Fragariavescasubsp.vesca]
evm.TU.chr2.37	C4-hypo_down	NA	-4.849	-3.233	NA	NA	NA	NA	NA	NA	NA	NA	0.156	0.309	-0.153	CHH	Proline-rich receptor-like protein kinase PERK1 GN=PERK1 OS=Arabidopsis thaliana (Mouse-ear cress) PE=2 SV=1	probablereceptor-likeserine/threonine-proteinkinaseAt5g57670-like[Fragariavescasubsp.vesca]
evm.TU.chr1.962	C4-hypo_down	NA	-1.43	NA	0.166	0.252	-0.086	CHH	NA	NA	NA	NA	NA	NA	NA	NA	Aspartic proteinase-like protein 1 (Precursor) GN=At5g10080 OS=Arabidopsis thaliana (Mouse-ear cress) PE=1 SV=1	asparticproteinase-likeprotein1-like[Fragariavescasubsp.vesca]
evm.TU.chr3.2160	C4-hypo_down	NA	-1.613	-1.628	NA	NA	NA	NA	NA	NA	NA	NA	0.1	0.215	-0.115	CHH	#N/A	uncharacterizedproteinLOC101315115[Fragariavescasubsp.vesca]
evm.TU.chr6.3311	C4-hypo_down	NA	-1.88	-1.773	0.174	0.326	-0.152	CHH	NA	NA	NA	NA	NA	NA	NA	NA	Oxygen-dependent coproporphyrinogen-III oxidase, chloroplastic (Precursor) GN=CPX OS=Glycine max (Soybean) PE=1 SV=1	coproporphyrinogen-IIIoxidase,chloroplastic-like[Fragariavescasubsp.vesca]
evm.TU.chr3.2153	C4-hypo_down	NA	-1.246	NA	0.188	0.287	-0.099	CHH	NA	NA	NA	NA	NA	NA	NA	NA	#N/A	putativearyl-alcoholdehydrogenaseC977.14c-like[Fragariavescasubsp.vesca]
evm.TU.chr3.2152	C4-hypo_down	NA	-1.565	NA	0.188	0.287	-0.099	CHH	NA	NA	NA	NA	NA	NA	NA	NA	#N/A	putativearyl-alcoholdehydrogenaseC750.01isoformX2[Prunusmume]
evm.TU.chr1.976	C4-hypo_down	-1.293	-1.309	NA	0.387	0.535	-0.148	CHH	NA	NA	NA	NA	NA	NA	NA	NA	Protein MID1-COMPLEMENTING ACTIVITY 1 GN=MCA1 OS=Arabidopsis thaliana (Mouse-ear cress) PE=1 SV=1	proteinMID1-COMPLEMENTINGACTIVITY1-like[Fragariavescasubsp.vesca]
evm.TU.chr7.1002	C4-hypo_down	-2.3	-3.385	-3.102	0.341	0.506	-0.165	CHH	0.364	0.522	-0.158	CHH	0.28	0.479	-0.199	CHH	#N/A	uncharacterizedproteinLOC101308503[Fragariavescasubsp.vesca]
evm.TU.chr4.2344	C4-hypo_down	NA	-1.424	NA	0.089	0.537	-0.448	CHH	NA	NA	NA	NA	0.09	0.62	-0.529	CHH	Dihydrolipoyllysine-residue acetyltransferase component 4 of pyruvate dehydrogenase complex, chloroplastic (Precursor) GN=LTA2 OS=Arabidopsis thaliana (Mouse-ear cress) PE=2 SV=1	dihydrolipoyllysine-residueacetyltransferasecomponentofpyruvatedehydrogenasecomplex-like[Fragariavescasubsp.vesca]
evm.TU.chr5.3144	C4-hypo_down	NA	-2.405	NA	0.233	0.356	-0.122	CHH	0.232	0.369	-0.136	CHH	0.19	0.358	-0.168	CHH	#N/A	uncharacterizedproteinLOC101309462[Fragariavescasubsp.vesca]
evm.TU.chr4.2328	C4-hypo_down	NA	-2.19	-2.297	NA	NA	NA	NA	0.032	0.107	-0.075	CHH	NA	NA	NA	NA	Tetraketide alpha-pyrone reductase 2 GN=T26J14.11 OS=Arabidopsis thaliana (Mouse-ear cress) PE=1 SV=1	tetraketidealpha-pyronereductase2-like[Fragariavescasubsp.vesca]
evm.TU.chr2.3150	C4-hypo_down	NA	-4.033	-2.845	0.191	0.301	-0.11	CHH	NA	NA	NA	NA	NA	NA	NA	NA	Probable xyloglucan glycosyltransferase 5 GN=CSLC5 OS=Arabidopsis thaliana (Mouse-ear cress) PE=1 SV=1	probablexyloglucanglycosyltransferase5-like[Fragariavescasubsp.vesca]
evm.TU.chr4.1866	C4-hypo_down	NA	-1.417	-1.113	0.515	0.629	-0.114	CHH	NA	NA	NA	NA	NA	NA	NA	NA	Probable protein S-acyltransferase 7 GN=PAT07 OS=Arabidopsis thaliana (Mouse-ear cress) PE=1 SV=1	probableS-acyltransferaseAt3g26935-like[Fragariavescasubsp.vesca]
evm.TU.chr4.911	C4-hypo_down	NA	-1.239	NA	0.205	0.047	0.158	CHG	0.199	0.047	0.152	CHG	NA	NA	NA	NA	Uncharacterized protein At3g49140 GN=At3g49140 OS=Arabidopsis thaliana (Mouse-ear cress) PE=1 SV=2	uncharacterizedproteinAt3g49140-like[Fragariavescasubsp.vesca]
evm.TU.chr4.927	C4-hypo_down	NA	-1.13	-1.395	0.244	0.343	-0.1	CHH	NA	NA	NA	NA	NA	NA	NA	NA	UDP-glycosyltransferase 92A1 GN=UGT92A1 OS=Arabidopsis thaliana (Mouse-ear cress) PE=2 SV=1	UDP-glycosyltransferase92A1-like[Fragariavescasubsp.vesca]
evm.TU.chr5.1442	C4-hypo_down	NA	-1.53	NA	0.297	0.425	-0.129	CHH	NA	NA	NA	NA	NA	NA	NA	NA	ATPase 11, plasma membrane-type GN=AHA11 OS=Arabidopsis thaliana (Mouse-ear cress) PE=1 SV=1	ATPase11,plasmamembrane-type-like[Fragariavescasubsp.vesca]
evm.TU.chr3.2990	C4-hypo_down	NA	-1.433	NA	0.249	0.372	-0.123	CHH	NA	NA	NA	NA	NA	NA	NA	NA	Putative fatty acyl-CoA reductase 7 GN=FAR7 OS=Arabidopsis thaliana (Mouse-ear cress) PE=3 SV=1	fattyacyl-CoAreductase3-like[Fragariavescasubsp.vesca]
evm.TU.chr6.2189	C4-hypo_down	NA	-1.112	NA	0.35	0.457	-0.107	CHH	NA	NA	NA	NA	0.34	0.467	-0.127	CHH	Leucine-rich repeat receptor-like tyrosine-protein kinase At2g41820 (Precursor) GN=At2g41820 OS=Arabidopsis thaliana (Mouse-ear cress) PE=2 SV=1	leucine-richrepeatreceptor-liketyrosine-proteinkinaseAt2g41820-like[Fragariavescasubsp.vesca]
evm.TU.chr5.1413	C4-hypo_down	NA	-3.794	-4.583	0.152	0.256	-0.104	CHH	NA	NA	NA	NA	NA	NA	NA	NA	#N/A	uncharacterizedproteinLOC101313802[Fragariavescasubsp.vesca]
evm.TU.chr5.1412	C4-hypo_down	-1.199	-2.821	-2.178	0.152	0.256	-0.104	CHH	NA	NA	NA	NA	NA	NA	NA	NA	Protein IQ-DOMAIN 31 GN=IQD31 OS=Arabidopsis thaliana (Mouse-ear cress) PE=1 SV=1	proteinIQ-DOMAIN31-like[Fragariavescasubsp.vesca]
evm.TU.chr5.327	C4-hypo_down	NA	-2.749	-2.553	0.022	0.121	-0.099	CHH	NA	NA	NA	NA	NA	NA	NA	NA	Disease resistance response protein 206 (Precursor) GN=PI206 OS=Pisum sativum (Garden pea) PE=2 SV=2	diseaseresistanceresponseprotein206-like[Fragariavescasubsp.vesca]
evm.TU.chr2.1428	C4-hypo_down	NA	-2.87	-1.869	0.174	0.264	-0.091	CHH	NA	NA	NA	NA	NA	NA	NA	NA	Formin-like protein 1 (Precursor) GN=MWL2.16 OS=Arabidopsis thaliana (Mouse-ear cress) PE=1 SV=1	formin-likeprotein1-like[Fragariavescasubsp.vesca]
evm.TU.chr2.2757	C4-hypo_down	NA	-2.413	NA	0.179	0.276	-0.097	CHH	NA	NA	NA	NA	NA	NA	NA	NA	Pollen-specific protein SF21 GN=SF21 OS=Helianthus annuus (Common sunflower) PE=2 SV=1	pollen-specificproteinSF21-like[Fragariavescasubsp.vesca]
evm.TU.chr2.405	C4-hypo_down	NA	-1.087	NA	0.138	0.221	-0.083	CHH	NA	NA	NA	NA	NA	NA	NA	NA	#N/A	ribosomalRNAsmallsubunitmethyltransferaseE-like[Fragariavescasubsp.vesca]
evm.TU.chr3.3399	C4-hypo_down	NA	-1.513	-1.5	0.071	0.137	-0.066	CHH	NA	NA	NA	NA	NA	NA	NA	NA	Uncharacterized protein ycf54 GN=ycf54 OS=Porphyra purpurea (Red seaweed) PE=3 SV=1	uncharacterizedproteinLOC103447253[Malusdomestica]
evm.TU.chr2.414	C4-hypo_down	NA	-5.678	-3.731	0.331	0.452	-0.121	CHH	NA	NA	NA	NA	NA	NA	NA	NA	Uncharacterized protein At4g06744 (Precursor) GN=At4g06744 OS=Arabidopsis thaliana (Mouse-ear cress) PE=2 SV=1	uncharacterizedproteinLOC101303150[Fragariavescasubsp.vesca]
evm.TU.chr2.413	C4-hypo_down	-2.071	-2.014	-1.751	0.344	0.475	-0.132	CHH	NA	NA	NA	NA	NA	NA	NA	NA	Cysteine proteinase RD21a (Precursor) GN=RD21A OS=Arabidopsis thaliana (Mouse-ear cress) PE=1 SV=1	cysteineproteinaseRD21a-like[Fragariavescasubsp.vesca]
evm.TU.chr6.2948	C4-hypo_down	NA	-2.224	-1.642	NA	NA	NA	NA	0.191	0.291	-0.101	CHH	NA	NA	NA	NA	Subtilisin-like protease (Precursor) GN=At5g67360 OS=Arabidopsis thaliana (Mouse-ear cress) PE=1 SV=1	subtilisin-likeprotease-like[Fragariavescasubsp.vesca]
evm.TU.chr6.1628	C4-hypo_down	NA	-3.424	-2.988	0.119	0.202	-0.083	CHH	NA	NA	NA	NA	NA	NA	NA	NA	DeSI-like protein At4g17486 GN=At4g17486 OS=Arabidopsis thaliana (Mouse-ear cress) PE=2 SV=1	deSI-likeproteinAt4g17486-like[Fragariavescasubsp.vesca]
evm.TU.chr2.1481	C4-hypo_down	NA	-1.347	-1.302	0.1	0.191	-0.091	CHH	NA	NA	NA	NA	NA	NA	NA	NA	Stomagen {ECO:0000303|PubMed:20010603} (Precursor) GN=F25G13.60 OS=Arabidopsis thaliana (Mouse-ear cress) PE=1 SV=1	uncharacterizedproteinLOC101300010[Fragariavescasubsp.vesca]
evm.TU.chr3.2095	C4-hypo_down	NA	-1.275	NA	0.084	0.155	-0.071	CHH	NA	NA	NA	NA	NA	NA	NA	NA	Histidine--tRNA ligase OS=Oryza sativa subsp. japonica (Rice) PE=2 SV=2	histidine--tRNAligase-like[Fragariavescasubsp.vesca]
evm.TU.chr2.1471	C4-hypo_down	NA	-1.131	-1.02	0.074	0.162	-0.088	CHH	NA	NA	NA	NA	NA	NA	NA	NA	#N/A	HAUSaugmin-likecomplexsubunit3-like[Fragariavescasubsp.vesca]
evm.TU.chr2.3245	C4-hypo_down	-1.729	-1.29	NA	0.041	0.097	-0.055	CHH	NA	NA	NA	NA	NA	NA	NA	NA	UPF0481 protein At3g47200 GN=At3g47200 OS=Arabidopsis thaliana (Mouse-ear cress) PE=2 SV=1	hypotheticalproteinPRUPE_ppa018309mg[Prunuspersica]
evm.TU.chr6.1669	C4-hypo_down	NA	-1.821	NA	0.146	0.234	-0.088	CHH	NA	NA	NA	NA	NA	NA	NA	NA	#N/A	uncharacterizedproteinLOC101298143[Fragariavescasubsp.vesca]
evm.TU.chr2.476	C4-hypo_down	NA	-2.131	-1.647	0.167	0.308	-0.141	CHH	0.213	0.332	-0.119	CHH	0.167	0.311	-0.144	CHH	Probable carboxylesterase 12 GN=CXE12 OS=Arabidopsis thaliana (Mouse-ear cress) PE=1 SV=1	probablecarboxylesterase13-like[Fragariavescasubsp.vesca]
evm.TU.chr5.3279	C4-hypo_down	NA	-1.542	-1.504	0.233	0.341	-0.107	CHH	NA	NA	NA	NA	NA	NA	NA	NA	#N/A	50SribosomalproteinL18-like[Fragariavescasubsp.vesca]
evm.TU.chr5.3347	C4-hypo_down	NA	-1.18	NA	0.137	0.27	-0.133	CHH	NA	NA	NA	NA	NA	NA	NA	NA	Allene oxide cyclase 4, chloroplastic (Precursor) GN=AOC4 OS=Arabidopsis thaliana (Mouse-ear cress) PE=2 SV=1	alleneoxidecyclase4,chloroplastic-like[Fragariavescasubsp.vesca]
evm.TU.chr5.2027	C4-hypo_down	NA	-5.002	NA	0.247	0.403	-0.156	CHH	0.268	0.421	-0.153	CHH	0.232	0.388	-0.156	CHH	Ubiquitin carboxyl-terminal hydrolase 21 GN=UBP21 OS=Arabidopsis thaliana (Mouse-ear cress) PE=2 SV=1	uncharacterizedproteinLOC101303715[Fragariavescasubsp.vesca]
evm.TU.chr7.415	C4-hypo_down	NA	-1.234	NA	0.369	0.479	-0.11	CHH	NA	NA	NA	NA	NA	NA	NA	NA	#N/A	uncharacterizedproteinLOC101314231[Fragariavescasubsp.vesca]
evm.TU.chr2.3031	C4-hypo_down	NA	-1.721	-1.258	0.256	0.37	-0.114	CHH	NA	NA	NA	NA	NA	NA	NA	NA	#N/A	#N/A
evm.TU.chr2.3083	C4-hypo_down	NA	-1.577	-1.953	0.007	0.037	-0.03	CHH	0.006	0.036	-0.03	CHH	0.006	0.037	-0.031	CHH	#N/A	L-gulonolactoneoxidase-like[Fragariavescasubsp.vesca]
evm.TU.chr0.596	C4-hypo_down	NA	-1.031	NA	0.118	0.247	-0.129	CHH	0.101	0.265	-0.164	CHH	0.134	0.279	-0.145	CHH	Tubulin-folding cofactor E GN=F26A9.18 OS=Arabidopsis thaliana (Mouse-ear cress) PE=2 SV=1	tubulin-specificchaperoneE-like[Fragariavescasubsp.vesca]
evm.TU.chr6.1824	C4-hypo_down	NA	-2.091	NA	0.068	0.123	-0.055	CHH	NA	NA	NA	NA	NA	NA	NA	NA	#N/A	proteinE6[Malusdomestica]
evm.TU.chr5.3338	C4-hypo_down	NA	-1.286	NA	0.108	0.195	-0.087	CHH	NA	NA	NA	NA	NA	NA	NA	NA	Endo-1,3;1,4-beta-D-glucanase (Precursor) OS=Zea mays (Maize) PE=1 SV=1	carboxymethylenebutenolidasehomolog[Fragariavescasubsp.vesca]
evm.TU.chr1.2308	C4-hypo_down	NA	-1.034	NA	NA	NA	NA	NA	0.277	0.44	-0.164	CHH	0.185	0.395	-0.209	CHH	#N/A	LOWQUALITYPROTEIN:3-hydroxyacyl-[acyl-carrier-protein]dehydrataseFabZ-like[Fragariavescasubsp.vesca]
evm.TU.chr5.839	C4-hypo_down	NA	-2.768	NA	NA	NA	NA	NA	0.72	0.833	-0.114	CHH	0.576	0.708	-0.132	CHH	NAC transcription factor 29 GN=At1g69490 OS=Arabidopsis thaliana (Mouse-ear cress) PE=2 SV=1	NACtranscriptionfactor29-like[Fragariavescasubsp.vesca]
evm.TU.chr4.608	C4-hypo_down	NA	-1.298	NA	NA	NA	NA	NA	0.563	0.671	-0.108	CHH	0.426	0.593	-0.167	CHH	#N/A	argininedecarboxylase-like[Fragariavescasubsp.vesca]
evm.TU.chr6.2256	C4-hypo_down	NA	-5.088	-3.587	NA	NA	NA	NA	NA	NA	NA	NA	0.499	0.736	-0.236	CG	#N/A	uncharacterizedproteinLOC101301510[Fragariavescasubsp.vesca]
evm.TU.chr5.1534	C4-hypo_down	NA	-1.478	-1.039	0.31	0.431	-0.121	CHH	NA	NA	NA	NA	NA	NA	NA	NA	E3 ubiquitin-protein ligase MBR1 GN=MBR1 OS=Arabidopsis thaliana (Mouse-ear cress) PE=1 SV=1	uncharacterizedproteinLOC101294661[Fragariavescasubsp.vesca]
evm.TU.chr6.4018	C4-hypo_down	NA	-1.397	NA	0.15	0.269	-0.119	CHH	NA	NA	NA	NA	NA	NA	NA	NA	Probable serine protease EDA2 (Precursor) GN=EDA2 OS=Arabidopsis thaliana (Mouse-ear cress) PE=2 SV=2	lysosomalPro-Xcarboxypeptidase-like[Fragariavescasubsp.vesca]
evm.TU.chr4.630	C4-hypo_down	NA	-1.02	NA	0.082	0.145	-0.063	CHH	NA	NA	NA	NA	NA	NA	NA	NA	Serine/threonine-protein kinase At5g01020 GN=At5g01020 OS=Arabidopsis thaliana (Mouse-ear cress) PE=1 SV=1	serine/threonine-proteinkinaseAt5g01020-like[Fragariavescasubsp.vesca]
evm.TU.chr1.2389	C4-hypo_down	-2.247	-1.713	NA	0.212	0.321	-0.108	CHH	0.186	0.322	-0.136	CHH	0.153	0.31	-0.157	CHH	Sucrose synthase 6 GN=SUS6 OS=Arabidopsis thaliana (Mouse-ear cress) PE=1 SV=1	sucrosesynthase6-like[Fragariavescasubsp.vesca]
evm.TU.chr3.3218	C4-hypo_down	NA	-2.343	-2.462	0.437	0.571	-0.135	CHH	NA	NA	NA	NA	NA	NA	NA	NA	Histone H3.2 OS=Triticum aestivum (Wheat) PE=1 SV=2	histoneH3,expressed[Triticumaestivum]
evm.TU.chr6.3527	C4-hypo_down	NA	-1.323	-1.06	0.141	0.228	-0.087	CHH	NA	NA	NA	NA	NA	NA	NA	NA	U-box domain-containing protein 4 GN=PUB4 OS=Arabidopsis thaliana (Mouse-ear cress) PE=1 SV=3	uncharacterizedproteinLOC101315369[Fragariavescasubsp.vesca]
evm.TU.chr5.2940	C4-hypo_down	NA	-2.526	-2.079	0.205	0.353	-0.149	CHH	NA	NA	NA	NA	NA	NA	NA	NA	Carbon catabolite repressor protein 4 homolog 1 GN=CCR4-1 OS=Arabidopsis thaliana (Mouse-ear cress) PE=2 SV=1	uncharacterizedproteinLOC101292027[Fragariavescasubsp.vesca]
evm.TU.chr6.162	C4-hypo_down	-2.777	-3.852	-3.077	NA	NA	NA	NA	NA	NA	NA	NA	0.066	0.331	-0.265	CG	Protein LIGHT-DEPENDENT SHORT HYPOCOTYLS 1 GN=F24J2.30 OS=Arabidopsis thaliana (Mouse-ear cress) PE=1 SV=1	uncharacterizedproteinLOC101292320[Fragariavescasubsp.vesca]
evm.TU.chr3.3224	C4-hypo_down	NA	-1.343	-1.166	0.44	0.574	-0.134	CHH	0.429	0.586	-0.156	CHH	0.306	0.485	-0.179	CHH	F-box/LRR-repeat protein At3g48880 GN=At3g48880 OS=Arabidopsis thaliana (Mouse-ear cress) PE=2 SV=1	uncharacterizedproteinLOC101292395[Fragariavescasubsp.vesca]
evm.TU.chr3.3225	C4-hypo_down	NA	-1.157	NA	0.44	0.574	-0.134	CHH	0.429	0.586	-0.156	CHH	0.306	0.485	-0.179	CHH	#N/A	uncharacterizedproteinLOC101292395[Fragariavescasubsp.vesca]
evm.TU.chr5.2912	C4-hypo_down	NA	-1.258	-1.452	0.173	0.272	-0.099	CHH	NA	NA	NA	NA	NA	NA	NA	NA	Protein DOWNSTREAM OF FLC (Precursor) GN=DFC OS=Arabidopsis thaliana (Mouse-ear cress) PE=2 SV=1	pollen-specificproteinC13-like[Malusdomestica]
evm.TU.chr6.1747	C4-hypo_down	NA	-1.457	-1.188	0.171	0.288	-0.116	CHH	NA	NA	NA	NA	NA	NA	NA	NA	#N/A	uncharacterizedproteinLOC101308888[Fragariavescasubsp.vesca]
evm.TU.chr2.1378	C4-hypo_down	NA	-1.831	NA	0.467	0.572	-0.105	CHH	0.505	0.656	-0.151	CHH	0.498	0.655	-0.158	CHH	#N/A	uncharacterizedproteinLOC101305228[Fragariavescasubsp.vesca]
evm.TU.chr6.1712	C4-hypo_down	NA	-4.891	-4.133	0.226	0.33	-0.104	CHH	0.134	0.291	-0.158	CHH	0.163	0.291	-0.128	CHH	Protein trichome birefringence-like 43 GN=TBL43 OS=Arabidopsis thaliana (Mouse-ear cress) PE=2 SV=1	uncharacterizedproteinLOC101302967[Fragariavescasubsp.vesca]
evm.TU.chr2.1358	C4-hypo_down	NA	-2.576	-3.16	0.362	0.467	-0.105	CHH	NA	NA	NA	NA	NA	NA	NA	NA	Protein EXORDIUM-like 5 (Precursor) GN=EXL5 OS=Arabidopsis thaliana (Mouse-ear cress) PE=2 SV=1	uncharacterizedproteinLOC101311247[Fragariavescasubsp.vesca]
evm.TU.chr5.3395	C4-hypo_down	NA	-2.241	NA	0.275	0.394	-0.118	CHH	NA	NA	NA	NA	NA	NA	NA	NA	Structural maintenance of chromosomes protein 4 GN=K15N18.7 OS=Arabidopsis thaliana (Mouse-ear cress) PE=1 SV=1	structuralmaintenanceofchromosomesprotein4-like[Fragariavescasubsp.vesca]
evm.TU.chr2.131	C4-hypo_down	NA	-1.854	-2.051	0.214	0.359	-0.145	CHH	0.074	0.195	-0.121	CHH	NA	NA	NA	NA	Probable glycosyltransferase At5g03795 GN=At5g03795 OS=Arabidopsis thaliana (Mouse-ear cress) PE=3 SV=2	probableglycosyltransferaseAt5g03795-like[Fragariavescasubsp.vesca]
evm.TU.chr2.132	C4-hypo_down	NA	-1.117	NA	0.214	0.359	-0.145	CHH	0.074	0.195	-0.121	CHH	NA	NA	NA	NA	#N/A	#N/A
evm.TU.chr6.4140	C4-hypo_down	NA	-1.571	-1.287	NA	NA	NA	NA	NA	NA	NA	NA	0.261	0.393	-0.132	CHH	#N/A	uncharacterizedproteinLOC101314487[Fragariavescasubsp.vesca]
evm.TU.chr5.2157	C4-hypo_down	NA	-1.995	-1.558	0.171	0.308	-0.137	CHH	0.207	0.321	-0.114	CHH	0.206	0.319	-0.112	CHH	Plastidal glycolate/glycerate translocator 1, chloroplastic (Precursor) GN=PLGG1 OS=Arabidopsis thaliana (Mouse-ear cress) PE=2 SV=1	uncharacterizedproteinLOC101312839[Fragariavescasubsp.vesca]
evm.TU.chr1.2468	C4-hypo_down	NA	-1.819	NA	0.045	0.101	-0.056	CHH	NA	NA	NA	NA	NA	NA	NA	NA	PHD finger protein MALE MEIOCYTE DEATH 1 GN=F15E12.11 OS=Arabidopsis thaliana (Mouse-ear cress) PE=2 SV=1	PHDfingerproteinMALEMEIOCYTEDEATH1-like[Fragariavescasubsp.vesca]
evm.TU.chr4.2960	C4-hypo_down	NA	-1.856	-1.358	0.205	0.33	-0.125	CHH	NA	NA	NA	NA	NA	NA	NA	NA	#N/A	uncharacterizedproteinLOC101313208[Fragariavescasubsp.vesca]
evm.TU.chr7.1906	C4-hypo_down	-1.626	-1.337	-1.55	NA	NA	NA	NA	0.048	0.114	-0.066	CHH	NA	NA	NA	NA	Cytochrome P450 90A1 GN=MJJ3.9 OS=Arabidopsis thaliana (Mouse-ear cress) PE=2 SV=1	cytochromeP45090A1-like[Fragariavescasubsp.vesca]
evm.TU.chr4.732	C4-hypo_down	NA	-3.192	NA	0.19	0.328	-0.139	CHH	0.16	0.308	-0.148	CHH	NA	NA	NA	NA	Actin-related protein 2/3 complex subunit 2B GN=ARPC2B OS=Arabidopsis thaliana (Mouse-ear cress) PE=2 SV=1	probableactin-relatedprotein2/3complexsubunit2-like[Fragariavescasubsp.vesca]
evm.TU.chr3.1425	C4-hypo_down	NA	-2.119	-1.621	0.191	0.289	-0.099	CHH	NA	NA	NA	NA	NA	NA	NA	NA	Fatty-acid-binding protein 3 GN=FAP3 OS=Arabidopsis thaliana (Mouse-ear cress) PE=1 SV=1	chalcone--flavononeisomerase2-like[Fragariavescasubsp.vesca]
evm.TU.chr6.2371	C4-hypo_down	NA	-1.21	NA	0.099	0.19	-0.091	CHH	NA	NA	NA	NA	NA	NA	NA	NA	#N/A	xylosyltransferase1-likeisoform1[Fragariavescasubsp.vesca]
evm.TU.chr6.4130	C4-hypo_down	NA	-1.523	-1.346	NA	NA	NA	NA	0.214	0.462	-0.248	CHG	NA	NA	NA	NA	WAT1-related protein At5g40230 GN=At5g40230 OS=Arabidopsis thaliana (Mouse-ear cress) PE=3 SV=1	auxin-inducedprotein5NG4-like[Fragariavescasubsp.vesca]
evm.TU.chr4.694	C4-hypo_down	NA	-1.35	NA	0.145	0.243	-0.097	CHH	NA	NA	NA	NA	NA	NA	NA	NA	Synaptotagmin-2 GN=T20H2.13 OS=Arabidopsis thaliana (Mouse-ear cress) PE=2 SV=1	uncharacterizedproteinLOC101295618[Fragariavescasubsp.vesca]
evm.TU.chr6.274	C4-hypo_down	-1.381	-2.216	-2.176	0.283	0.405	-0.122	CHH	NA	NA	NA	NA	NA	NA	NA	NA	#N/A	rubredoxin-like[Fragariavescasubsp.vesca]
evm.TU.chr7.3	C4-hypo_down	NA	-1.705	-1.289	NA	NA	NA	NA	NA	NA	NA	NA	0.081	0.163	-0.083	CHH	#N/A	uncharacterizedproteinLOC101297583[Fragariavescasubsp.vesca]
evm.TU.chr3.456	C4-hypo_down	NA	-1.292	NA	0.058	0.179	-0.121	CHH	0.044	0.19	-0.146	CHH	0.039	0.177	-0.139	CHH	Sphingolipid delta(4)-desaturase DES1-like GN=At4g04930 OS=Arabidopsis thaliana (Mouse-ear cress) PE=2 SV=1	sphingolipiddelta(4)-desaturaseDES1-like[Fragariavescasubsp.vesca]
evm.TU.chr3.463	C4-hypo_down	-1.324	-1.4	-1.411	NA	NA	NA	NA	NA	NA	NA	NA	0.055	0.117	-0.062	CHH	Probable beta-1,3-galactosyltransferase 20 GN=B3GALT20 OS=Arabidopsis thaliana (Mouse-ear cress) PE=2 SV=1	probablebeta-1,3-galactosyltransferase20-like[Fragariavescasubsp.vesca]
evm.TU.chr1.1909	C4-hypo_down	NA	-1.331	NA	0.293	0.459	-0.166	CHH	0.285	0.462	-0.176	CHH	0.209	0.456	-0.247	CHH	Dof zinc finger protein DOF3.6 GN=T22E16.30 OS=Arabidopsis thaliana (Mouse-ear cress) PE=1 SV=2	uncharacterizedproteinLOC101292636[Fragariavescasubsp.vesca]
evm.TU.chr6.2334	C4-hypo_down	NA	-2.371	-2.147	NA	NA	NA	NA	NA	NA	NA	NA	0.082	0.171	-0.089	CHH	Protein MIZU-KUSSEI 1 GN=MIZ1 OS=Arabidopsis thaliana (Mouse-ear cress) PE=1 SV=1	uncharacterizedproteinLOC101307230[Fragariavescasubsp.vesca]
evm.TU.chr6.1858	C4-hypo_down	NA	-1.151	-1.26	0.126	0.231	-0.106	CHH	0.123	0.227	-0.104	CHH	NA	NA	NA	NA	#N/A	uncharacterizedproteinLOC103328392[Prunusmume]
evm.TU.chr6.1868	C4-hypo_down	NA	-1.108	NA	0.365	0.507	-0.142	CHH	NA	NA	NA	NA	NA	NA	NA	NA	#N/A	uncharacterizedproteinLOC101291066[Fragariavescasubsp.vesca]
evm.TU.chr0.601	C4-hypo_down	NA	-1.684	-1.641	0.324	0.498	-0.174	CHH	0.276	0.512	-0.236	CHH	0.268	0.502	-0.233	CHH	50S ribosomal protein 6, chloroplastic (Precursor) GN=PSRP6 OS=Arabidopsis thaliana (Mouse-ear cress) PE=3 SV=1	50Sribosomalprotein6,chloroplastic-like[Fragariavescasubsp.vesca]
evm.TU.chr6.1834	C4-hypo_down	NA	-2.159	NA	0.297	0.415	-0.118	CHH	NA	NA	NA	NA	NA	NA	NA	NA	Squamosa promoter-binding-like protein 4 GN=SPL4 OS=Arabidopsis thaliana (Mouse-ear cress) PE=1 SV=1	squamosapromoter-binding-likeprotein4-like[Fragariavescasubsp.vesca]
evm.TU.chr3.84	C4-hypo_down	NA	-1.169	NA	0.185	0.345	-0.16	CHH	0.615	0.786	-0.171	CHG	0.172	0.336	-0.165	CHH	Disease resistance RPP13-like protein 4 GN=RPP13L4 OS=Arabidopsis thaliana (Mouse-ear cress) PE=2 SV=2	diseaseresistanceRPP13-likeprotein4-like[Fragariavescasubsp.vesca]
evm.TU.chr3.85	C4-hypo_down	NA	-1.795	NA	0.106	0.199	-0.093	CHH	NA	NA	NA	NA	NA	NA	NA	NA	Cysteine proteinase inhibitor 1 {ECO:0000303|PubMed:14697268} (Precursor) OS=Actinidia deliciosa (Kiwi) PE=1 SV=1	cysteineproteinaseinhibitor5-like[Fragariavescasubsp.vesca]
evm.TU.chr4.1581	C4-hypo_down	NA	-1.151	NA	0.168	0.276	-0.109	CHH	NA	NA	NA	NA	NA	NA	NA	NA	30S ribosomal protein S1, chloroplastic (Precursor) GN=RPS1 OS=Spinacia oleracea (Spinach) PE=1 SV=1	30SribosomalproteinS1,chloroplastic-like[Fragariavescasubsp.vesca]
evm.TU.chr1.1970	C4-hypo_down	NA	-4.197	NA	0.086	0.173	-0.086	CHH	NA	NA	NA	NA	NA	NA	NA	NA	Zeaxanthin epoxidase, chloroplastic (Precursor) GN=ZEP OS=Oncidium hybrid cultivar (Orchid) PE=2 SV=1	FAD-dependenturatehydroxylase-like[Fragariavescasubsp.vesca]
evm.TU.chr6.90	C4-hypo_down	NA	-1.89	NA	NA	NA	NA	NA	0.047	0.102	-0.055	CHH	NA	NA	NA	NA	Double-stranded RNA-binding protein 1 GN=P0695H10.10 OS=Oryza sativa subsp. japonica (Rice) PE=2 SV=1	uncharacterizedproteinLOC101311119[Fragariavescasubsp.vesca]
evm.TU.chr1.2100	C4-hypo_down	NA	-1.579	NA	NA	NA	NA	NA	0.428	0.604	-0.176	CHH	0.312	0.533	-0.221	CHH	Ultraviolet-B receptor UVR8 GN=UVR8 OS=Arabidopsis thaliana (Mouse-ear cress) PE=1 SV=1	probableE3ubiquitin-proteinligaseHERC1-like[Fragariavescasubsp.vesca]
evm.TU.chr7.1416	C4-hypo_down	NA	-4.785	-5.315	0.087	0.173	-0.086	CHH	NA	NA	NA	NA	NA	NA	NA	NA	Caffeic acid 3-O-methyltransferase GN=COMT1 OS=Catharanthus roseus (Madagascar periwinkle) PE=2 SV=1	caffeicacid3-O-methyltransferase-like[Fragariavescasubsp.vesca]
evm.TU.chr0.364	C4-hypo_down	NA	-1.56	-1.211	0.144	0.239	-0.094	CHH	NA	NA	NA	NA	NA	NA	NA	NA	Probable plastid-lipid-associated protein 4, chloroplastic (Precursor) GN=MPE11.24 OS=Arabidopsis thaliana (Mouse-ear cress) PE=2 SV=1	probableplastid-lipid-associatedprotein4,chloroplastic-like[Fragariavescasubsp.vesca]
evm.TU.chr2.1946	C4-hypo_down	NA	-1.305	NA	0.219	0.356	-0.137	CHH	NA	NA	NA	NA	NA	NA	NA	NA	#N/A	uncharacterizedproteinLOC101302998[Fragariavescasubsp.vesca]
evm.TU.chr7.264	C4-hypo_down	NA	-5.279	-3.639	NA	NA	NA	NA	0.101	0.172	-0.072	CHH	0.089	0.173	-0.084	CHH	Putative RING-H2 finger protein ATL69 GN=ATL69 OS=Arabidopsis thaliana (Mouse-ear cress) PE=3 SV=1	putativeRING-H2fingerproteinATL69-like[Fragariavescasubsp.vesca]
evm.TU.chr6.1185	C4-hypo_down	NA	-4.052	-2.415	NA	NA	NA	NA	NA	NA	NA	NA	0.315	0.463	-0.149	CHH	Aspartic proteinase nepenthesin-2 (Precursor) GN=nep2 OS=Nepenthes gracilis (Slender pitcher plant) PE=1 SV=1	asparticproteinasenepenthesin-2-like[Fragariavescasubsp.vesca]
evm.TU.chr5.662	C4-hypo_down	NA	-3.176	-2.613	0.21	0.347	-0.137	CHH	NA	NA	NA	NA	NA	NA	NA	NA	Uncharacterized aarF domain-containing protein kinase At5g05200, chloroplastic (Precursor) GN=At5g05200 OS=Arabidopsis thaliana (Mouse-ear cress) PE=2 SV=1	probableserine/threonine-proteinkinaseabkB-like[Fragariavescasubsp.vesca]
evm.TU.chr1.2178	C4-hypo_down	NA	-1.131	NA	0.237	0.354	-0.117	CHH	NA	NA	NA	NA	NA	NA	NA	NA	Gamma-glutamyltranspeptidase 1 (Precursor) GN=GGT1 OS=Arabidopsis thaliana (Mouse-ear cress) PE=2 SV=1	gamma-glutamyltranspeptidase1-like[Fragariavescasubsp.vesca]
evm.TU.chr2.1923	C4-hypo_down	NA	-1.592	-1.747	0.47	0.598	-0.127	CHH	NA	NA	NA	NA	NA	NA	NA	NA	Heat stress transcription factor A-6b GN=MWI23.20 OS=Arabidopsis thaliana (Mouse-ear cress) PE=2 SV=1	heatstresstranscriptionfactorA-6b-like[Fragariavescasubsp.vesca]
evm.TU.chr3.2652	C4-hypo_down	NA	-1.132	NA	0.214	0.306	-0.093	CHH	NA	NA	NA	NA	NA	NA	NA	NA	#N/A	uncharacterizedproteinLOC101291124[Fragariavescasubsp.vesca]
evm.TU.chr6.4220	C4-hypo_down	NA	-1.046	NA	0.433	0.638	-0.205	CHH	0.452	0.652	-0.2	CHH	0.296	0.628	-0.332	CHH	Probable methionine--tRNA ligase OS=Oryza sativa subsp. japonica (Rice) PE=2 SV=2	methionine--tRNAligase-like[Fragariavescasubsp.vesca]
evm.TU.chr3.2695	C4-hypo_down	-1.753	-2.972	-2.221	NA	NA	NA	NA	NA	NA	NA	NA	0.017	0.047	-0.03	CHH	Protochlorophyllide reductase, chloroplastic (Precursor) GN=PORA OS=Cucumis sativus (Cucumber) PE=2 SV=1	protochlorophyllidereductase,chloroplastic-like[Fragariavescasubsp.vesca]
evm.TU.chr2.749	C4-hypo_down	NA	-3.353	-2.69	0.306	0.43	-0.125	CHH	NA	NA	NA	NA	NA	NA	NA	NA	Transcription factor bHLH63 GN=T4L20.110 OS=Arabidopsis thaliana (Mouse-ear cress) PE=1 SV=1	transcriptionfactorbHLH63-like[Fragariavescasubsp.vesca]
evm.TU.chr4.391	C4-hypo_down	NA	-2.724	-2.231	0.154	0.246	-0.092	CHH	0.575	0.73	-0.155	CHH	0.351	0.615	-0.264	CHH	#N/A	afadin-andalpha-actinin-bindingprotein-like[Fragariavescasubsp.vesca]
evm.TU.chr1.505	C4-hypo_down	NA	-1.64	-1.242	0.318	0.463	-0.145	CHH	0.355	0.53	-0.175	CHH	0.04	0.127	-0.087	CHH	#N/A	uncharacterizedproteinLOC101298247[Fragariavescasubsp.vesca]
evm.TU.chr4.350	C4-hypo_down	NA	-1.033	NA	0.228	0.331	-0.103	CHH	NA	NA	NA	NA	NA	NA	NA	NA	BTB/POZ domain-containing protein At3g05675 GN=At3g05675 OS=Arabidopsis thaliana (Mouse-ear cress) PE=2 SV=1	BTB/POZdomain-containingproteinAt3g05675-likeisoform1[Fragariavescasubsp.vesca]
evm.TU.chr2.778	C4-hypo_down	-3.47	-5.766	-5.089	0.325	0.426	-0.101	CHH	0.041	0.099	-0.059	CHH	0.754	0.925	-0.171	CG	#N/A	#N/A
evm.TU.chr2.2465	C4-hypo_down	NA	-1.244	NA	0.067	0.134	-0.067	CHH	NA	NA	NA	NA	NA	NA	NA	NA	Heparanase-like protein 3 (Precursor) GN=At5g34940 OS=Arabidopsis thaliana (Mouse-ear cress) PE=2 SV=2	heparanase-likeprotein3isoformX1[Prunusmume]
evm.TU.chr3.3047	C4-hypo_down	NA	-1.507	-1.15	0.232	0.402	-0.169	CHH	0.215	0.427	-0.212	CHH	0.171	0.401	-0.231	CHH	Pentatricopeptide repeat-containing protein At4g13650 GN=PCMP-H42 OS=Arabidopsis thaliana (Mouse-ear cress) PE=2 SV=2	pentatricopeptiderepeat-containingproteinAt4g13650-like[Fragariavescasubsp.vesca]
evm.TU.chr2.798	C4-hypo_down	NA	-1.164	NA	NA	NA	NA	NA	NA	NA	NA	NA	0.137	0.242	-0.105	CHH	Kinesin-like protein NACK1 GN=NACK1 OS=Nicotiana tabacum (Common tobacco) PE=1 SV=1	uncharacterizedproteinLOC101301753,partial[Fragariavescasubsp.vesca]
evm.TU.chr2.1123	C4-hypo_down	-2.56	-2.053	NA	0.207	0.312	-0.105	CHH	NA	NA	NA	NA	NA	NA	NA	NA	#N/A	uncharacterizedproteinLOC101294229[Fragariavescasubsp.vesca]
evm.TU.chr1.1625	C4-hypo_down	NA	-1.006	NA	0.116	0.225	-0.109	CHH	NA	NA	NA	NA	NA	NA	NA	NA	Auxin-responsive protein IAA9 GN=IAA9 OS=Arabidopsis thaliana (Mouse-ear cress) PE=1 SV=1	auxin-responsiveproteinIAA9-like[Fragariavescasubsp.vesca]
evm.TU.chr4.1460	C4-hypo_down	NA	-1.781	-2.295	0.149	0.262	-0.112	CHH	NA	NA	NA	NA	NA	NA	NA	NA	#N/A	uncharacterizedproteinLOC101292106[Fragariavescasubsp.vesca]
evm.TU.chr1.1601	C4-hypo_down	1.57	-1.748	NA	0.038	0.087	-0.049	CHH	NA	NA	NA	NA	NA	NA	NA	NA	MEPFL2 {ECO:0000305} (Precursor) GN=T28I19.4 OS=Arabidopsis thaliana (Mouse-ear cress) PE=2 SV=1	EPIDERMALPATTERNINGFACTOR-likeprotein2-like[Fragariavescasubsp.vesca]
evm.TU.chr3.166	C4-hypo_down	-3.163	-3.908	NA	0.159	0.246	-0.088	CHH	NA	NA	NA	NA	NA	NA	NA	NA	#N/A	uncharacterizedproteinLOC101300521[Fragariavescasubsp.vesca]
evm.TU.chr7.2621	C4-hypo_down	NA	-4.232	NA	0.129	0.226	-0.097	CHH	NA	NA	NA	NA	NA	NA	NA	NA	#N/A	proteinIQ-DOMAIN14-like[Fragariavescasubsp.vesca]
evm.TU.chr5.730	C4-hypo_down	NA	-1.586	NA	0.095	0.197	-0.102	CHH	NA	NA	NA	NA	NA	NA	NA	NA	Protein SHOOT GRAVITROPISM 5 GN=At2g01940 OS=Arabidopsis thaliana (Mouse-ear cress) PE=1 SV=1	uncharacterizedproteinLOC103338070[Prunusmume]
evm.TU.chr3.2527	C4-hypo_down	NA	-1.827	NA	0.215	0.32	-0.105	CHH	NA	NA	NA	NA	NA	NA	NA	NA	PsbQ-like protein 2, chloroplastic (Precursor) GN=T13O15.8 OS=Arabidopsis thaliana (Mouse-ear cress) PE=1 SV=1	psbQ-likeprotein2,chloroplastic-like[Fragariavescasubsp.vesca]
evm.TU.chr7.384	C4-hypo_down	NA	-1.795	-1.594	0.087	0.17	-0.084	CHH	NA	NA	NA	NA	0.111	0.218	-0.107	CHH	#N/A	cytosolic5&apos;-nucleotidase3-like[Fragariavescasubsp.vesca]
evm.TU.chr7.370	C4-hypo_down	-2.988	-2.891	NA	0.183	0.346	-0.164	CHH	NA	NA	NA	NA	NA	NA	NA	NA	Protein RESTRICTED TEV MOVEMENT 2 GN=RTM2 OS=Arabidopsis thaliana (Mouse-ear cress) PE=2 SV=1	uncharacterizedproteinLOC101295864[Fragariavescasubsp.vesca]
evm.TU.chr1.2282	C4-hypo_down	NA	-2.205	-1.938	0.258	0.379	-0.121	CHH	NA	NA	NA	NA	NA	NA	NA	NA	Xyloglucan galactosyltransferase KATAMARI1 GN=F11A3.8 OS=Arabidopsis thaliana (Mouse-ear cress) PE=1 SV=1	xyloglucangalactosyltransferaseKATAMARI1-like[Fragariavescasubsp.vesca]
evm.TU.chr1.2255	C4-hypo_down	-1.301	-2.432	-1.715	0.123	0.214	-0.091	CHH	NA	NA	NA	NA	NA	NA	NA	NA	#N/A	uncharacterizedproteinLOC101295271[Fragariavescasubsp.vesca]
evm.TU.chr6.3018	C4-hypo_down	NA	-1	NA	0.098	0.17	-0.071	CHH	NA	NA	NA	NA	NA	NA	NA	NA	#N/A	#N/A
evm.TU.chr3.2573	C4-hypo_down	NA	-1.83	-1.264	0.092	0.175	-0.083	CHH	NA	NA	NA	NA	NA	NA	NA	NA	Protein LHCP TRANSLOCATION DEFECT (Precursor) GN=F8A12.12 OS=Arabidopsis thaliana (Mouse-ear cress) PE=1 SV=1	proteinLHCPTRANSLOCATIONDEFECT-like[Fragariavescasubsp.vesca]
evm.TU.chr1.1709	C4-hypo_down	NA	-1.256	NA	0.203	0.326	-0.122	CHH	NA	NA	NA	NA	NA	NA	NA	NA	Putative clathrin assembly protein At4g40080 GN=At4g40080 OS=Arabidopsis thaliana (Mouse-ear cress) PE=2 SV=2	putativeclathrinassemblyproteinAt4g40080-like[Fragariavescasubsp.vesca]
evm.TU.chr2.867	C4-hypo_down	NA	-4.545	-3.294	NA	NA	NA	NA	0.357	0.508	-0.151	CHH	0.28	0.471	-0.191	CHH	Indole-3-acetic acid-induced protein ARG7 GN=ARG7 OS=Vigna radiata var. radiata (Mung bean) PE=2 SV=1	uncharacterizedproteinLOC101293834[Fragariavescasubsp.vesca]
evm.TU.chr2.858	C4-hypo_down	NA	-1.148	NA	0.238	0.348	-0.109	CHH	NA	NA	NA	NA	NA	NA	NA	NA	Probable ribosome-binding factor A, chloroplastic (Precursor) GN=At4g34730 OS=Arabidopsis thaliana (Mouse-ear cress) PE=2 SV=2	probableribosome-bindingfactorA,chloroplastic-like[Fragariavescasubsp.vesca]
evm.TU.chr6.3864	C4-hypo_down	NA	-4.76	-3.324	0.253	0.362	-0.109	CHH	NA	NA	NA	NA	NA	NA	NA	NA	#N/A	#N/A
evm.TU.chr6.2583	C4-hypo_down	NA	-1.781	-1.69	NA	NA	NA	NA	NA	NA	NA	NA	0.538	0.673	-0.135	CHH	Omega-6 fatty acid desaturase, endoplasmic reticulum isozyme 2 GN=FAD2-2 OS=Glycine max (Soybean) PE=2 SV=1	omega-6fattyaciddesaturase,endoplasmicreticulumisozyme2-like[Fragariavescasubsp.vesca]
evm.TU.chr5.1935	C4-hypo_down	NA	-1.95	NA	0.145	0.262	-0.117	CHH	0.137	0.268	-0.131	CHH	0.091	0.232	-0.14	CHH	Putative invertase inhibitor (Precursor) OS=Platanus acerifolia (London plane tree) PE=1 SV=1	putativeinvertaseinhibitor-like[Fragariavescasubsp.vesca]
evm.TU.chr6.2514	C4-hypo_down	-3.099	-2.571	-3.418	0.429	0.555	-0.126	CHH	NA	NA	NA	NA	0.432	0.553	-0.121	CHH	Thylakoid lumenal 15.0 kDa protein 2, chloroplastic (Precursor) GN=At5g52970 OS=Arabidopsis thaliana (Mouse-ear cress) PE=1 SV=2	thylakoidlumenal15.0kDaprotein2,chloroplastic-like[Fragariavescasubsp.vesca]
evm.TU.chr7.1391	C4-hypo_down	NA	-2.336	-2.85	0.152	0.259	-0.107	CHH	0.173	0.264	-0.091	CHH	NA	NA	NA	NA	D-lactate dehydrogenase [cytochrome], mitochondrial (Precursor) GN=F15M7.11 OS=Arabidopsis thaliana (Mouse-ear cress) PE=1 SV=1	L-gulono-1,4-lactonedehydrogenase-like[Fragariavescasubsp.vesca]
evm.TU.chr4.1343	C4-hypo_down	NA	-1.525	-1.27	0.14	0.229	-0.089	CHH	0.222	0.431	-0.209	CHG	0.226	0.469	-0.243	CHG	Divinyl chlorophyllide a 8-vinyl-reductase, chloroplastic (Precursor) GN=DVR OS=Cucumis sativus (Cucumber) PE=1 SV=1	uncharacterizedproteinycf39-like[Fragariavescasubsp.vesca]
evm.TU.chr3.1953	C4-hypo_down	-3.305	-2.514	NA	0.137	0.239	-0.102	CHH	0.15	0.242	-0.092	CHH	NA	NA	NA	NA	Laccase-17 (Precursor) GN=LAC17 OS=Arabidopsis thaliana (Mouse-ear cress) PE=2 SV=1	laccase-17-like[Fragariavescasubsp.vesca]
evm.TU.chr6.3174	C4-hypo_down	NA	-1.43	-1.164	0.22	0.339	-0.119	CHH	NA	NA	NA	NA	NA	NA	NA	NA	Probable LRR receptor-like serine/threonine-protein kinase At1g07650 (Precursor) GN=At1g07650 OS=Arabidopsis thaliana (Mouse-ear cress) PE=1 SV=1	probableLRRreceptor-likeserine/threonine-proteinkinaseAt1g07650-like[Fragariavescasubsp.vesca]
evm.TU.chr7.1656	C4-hypo_down	NA	-2.674	-2.705	0.151	0.244	-0.092	CHH	0.152	0.242	-0.09	CHH	0.155	0.251	-0.096	CHH	Histone H4 OS=Glycine max (Soybean) PE=3 SV=1	histoneH4[Zeamays]
evm.TU.chr6.662	C4-hypo_down	NA	-1.894	-1.495	NA	NA	NA	NA	NA	NA	NA	NA	0.172	0.274	-0.102	CHH	#N/A	#N/A
evm.TU.chr4.2613	C4-hypo_down	NA	-1.146	NA	0.198	0.305	-0.106	CHH	NA	NA	NA	NA	NA	NA	NA	NA	Uncharacterized protein At1g04910 GN=At1g04910 OS=Arabidopsis thaliana (Mouse-ear cress) PE=2 SV=1	uncharacterizedproteinAt1g04910-like[Fragariavescasubsp.vesca]
evm.TU.chr1.1444	C4-hypo_down	NA	-2.33	-1.933	0.248	0.37	-0.122	CHH	NA	NA	NA	NA	NA	NA	NA	NA	Formin-like protein 6 OS=Oryza sativa subsp. japonica (Rice) PE=2 SV=2	putativetyrosine-proteinphosphataseTPTE-like[Fragariavescasubsp.vesca]
evm.TU.chr7.1697	C4-hypo_down	NA	-2.62	-2.171	0.423	0.536	-0.113	CHH	NA	NA	NA	NA	NA	NA	NA	NA	PsbP-like protein 1, chloroplastic (Precursor) GN=PPL1 OS=Arabidopsis thaliana (Mouse-ear cress) PE=1 SV=1	psbP-likeprotein1,chloroplastic-like[Fragariavescasubsp.vesca]
evm.TU.chr0.145	C4-hypo_down	NA	-2.382	-1.767	0.181	0.282	-0.101	CHH	NA	NA	NA	NA	NA	NA	NA	NA	#N/A	#N/A
evm.TU.chr5.2411	C4-hypo_down	NA	-1.54	-1.418	0.135	0.227	-0.092	CHH	NA	NA	NA	NA	NA	NA	NA	NA	#N/A	transmembraneprotein87B-like[Fragariavescasubsp.vesca]
evm.TU.chr3.3727	C4-hypo_down	-2.575	-3.116	-2.7	0.178	0.266	-0.088	CHH	NA	NA	NA	NA	NA	NA	NA	NA	Kinesin-5 GN=ATK5 OS=Arabidopsis thaliana (Mouse-ear cress) PE=2 SV=1	uncharacterizedproteinLOC101301282[Fragariavescasubsp.vesca]
evm.TU.chr5.424	C4-hypo_down	NA	-1.617	-1.477	0.162	0.256	-0.095	CHH	NA	NA	NA	NA	NA	NA	NA	NA	#N/A	uncharacterizedproteinLOC101312449[Fragariavescasubsp.vesca]
evm.TU.chr5.1109	C4-hypo_down	NA	-1.155	NA	NA	NA	NA	NA	0.594	0.714	-0.12	CHH	0.003	0.026	-0.022	CHH	Zinc finger protein CONSTANS-LIKE 16 GN=COL16 OS=Arabidopsis thaliana (Mouse-ear cress) PE=2 SV=2	zincfingerproteinCONSTANS-LIKE16-like[Fragariavescasubsp.vesca]
evm.TU.chr6.1396	C4-hypo_down	NA	-3.131	-1.942	0.377	0.509	-0.131	CHH	NA	NA	NA	NA	NA	NA	NA	NA	#N/A	#N/A
evm.TU.chr6.3152	C4-hypo_down	NA	-5.955	-4.156	0.179	0.291	-0.112	CHH	0.185	0.302	-0.117	CHH	0.185	0.311	-0.126	CHH	Probable xyloglucan glycosyltransferase 5 GN=CSLC5 OS=Arabidopsis thaliana (Mouse-ear cress) PE=1 SV=1	probablexyloglucanglycosyltransferase5-like[Fragariavescasubsp.vesca]
evm.TU.chr3.770	C4-hypo_down	NA	-1.092	NA	0.23	0.331	-0.101	CHH	NA	NA	NA	NA	NA	NA	NA	NA	Ethylene-responsive transcription factor 12 GN=F3M18.21 OS=Arabidopsis thaliana (Mouse-ear cress) PE=2 SV=1	ethylene-responsivetranscriptionfactor12-like[Fragariavescasubsp.vesca]
evm.TU.chr2.1756	C4-hypo_down	NA	-1.06	-1.18	0.122	0.263	-0.141	CHH	NA	NA	NA	NA	0.14	0.251	-0.111	CHH	Monothiol glutaredoxin-S10 OS=Oryza sativa subsp. japonica (Rice) PE=2 SV=2	glutaredoxin-C5,chloroplastic-like[Fragariavescasubsp.vesca]
evm.TU.chr2.1799	C4-hypo_down	NA	-3.12	-1.829	0.069	0.135	-0.066	CHH	0.077	0.139	-0.062	CHH	NA	NA	NA	NA	Putative kinase-like protein TMKL1 (Precursor) GN=TMKL1 OS=Arabidopsis thaliana (Mouse-ear cress) PE=1 SV=1	putativekinase-likeproteinTMKL1-like[Fragariavescasubsp.vesca]
evm.TU.chr4.127	C4-hypo_down	-1.483	-2.615	-1.96	0.216	0.399	-0.184	CHH	NA	NA	NA	NA	NA	NA	NA	NA	Galacturonokinase GN=GALAK OS=Arabidopsis thaliana (Mouse-ear cress) PE=1 SV=1	galacturonokinase-like[Fragariavescasubsp.vesca]
evm.TU.chr4.79	C4-hypo_down	NA	-1.887	-1.817	0.169	0.255	-0.086	CHH	NA	NA	NA	NA	NA	NA	NA	NA	#N/A	uncharacterizedproteinLOC101290944[Fragariavescasubsp.vesca]
evm.TU.chr4.154	C4-hypo_down	NA	-1.817	NA	0.235	0.332	-0.097	CHH	0.491	0.611	-0.121	CHH	0.358	0.517	-0.159	CHH	Autophagy-related protein 18b GN=ATG18B OS=Arabidopsis thaliana (Mouse-ear cress) PE=2 SV=2	autophagy-relatedprotein18bisoformX1[Prunusmume]
evm.TU.chr3.1908	C4-hypo_down	NA	-4.42	NA	0.307	0.399	-0.092	CHH	NA	NA	NA	NA	NA	NA	NA	NA	(-)-germacrene D synthase OS=Vitis vinifera (Grape) PE=1 SV=1	(-)-germacreneDsynthase-like[Fragariavescasubsp.vesca]
evm.TU.chr6.742	C4-hypo_down	NA	-4.271	-3.227	0.132	0.227	-0.095	CHH	NA	NA	NA	NA	NA	NA	NA	NA	Mannan endo-1,4-beta-mannosidase 6 (Precursor) GN=MAN6 OS=Arabidopsis thaliana (Mouse-ear cress) PE=2 SV=1	mannanendo-1,4-beta-mannosidase6-like[Fragariavescasubsp.vesca]
evm.TU.chr7.51	C4-hypo_down	NA	-1.338	-1.013	0.095	0.166	-0.072	CHH	NA	NA	NA	NA	NA	NA	NA	NA	Cellulose synthase A catalytic subunit 3 [UDP-forming] GN=At5g05170 OS=Arabidopsis thaliana (Mouse-ear cress) PE=1 SV=2	cellulosesynthaseAcatalyticsubunit3[UDP-forming]-like[Fragariavescasubsp.vesca]
evm.TU.chr6.3292	C4-hypo_down	NA	-3.607	NA	NA	NA	NA	NA	0.771	0.921	-0.149	CG	0.743	0.921	-0.178	CG	#N/A	#N/A
evm.TU.chr6.728	C4-hypo_down	-1.948	-2.008	NA	0.091	0.209	-0.118	CHH	NA	NA	NA	NA	NA	NA	NA	NA	V-type proton ATPase subunit E GN=VATE OS=Citrus limon (Lemon) PE=2 SV=1	V-typeprotonATPasesubunitE-like[Fragariavescasubsp.vesca]
evm.TU.chr3.1848	C4-hypo_down	NA	-2.703	-1.854	0.066	0.136	-0.07	CHH	NA	NA	NA	NA	NA	NA	NA	NA	Auxin response factor 4 GN=ARF4 OS=Arabidopsis thaliana (Mouse-ear cress) PE=1 SV=1	auxinresponsefactor4-like[Fragariavescasubsp.vesca]
evm.TU.chr0.222	C4-hypo_down	NA	-3.431	-2.874	NA	NA	NA	NA	0.204	0.478	-0.273	CHH	0.352	0.654	-0.302	CHH	DEAD-box ATP-dependent RNA helicase 5 GN=B1114D08.16-1 OS=Oryza sativa subsp. japonica (Rice) PE=2 SV=1	DEAD-boxATP-dependentRNAhelicase5-like[Fragariavescasubsp.vesca]
evm.TU.chr7.1546	C4-hypo_down	NA	-1.782	-1.589	NA	NA	NA	NA	NA	NA	NA	NA	0.072	0.133	-0.061	CHH	Caffeoylshikimate esterase GN=CSE OS=Arabidopsis thaliana (Mouse-ear cress) PE=1 SV=1	monoglyceridelipase-like[Fragariavescasubsp.vesca]
evm.TU.chr1.1598	C4-hypo_down	NA	-3.441	-2.772	0.323	0.488	-0.166	CHH	0.241	0.418	-0.178	CHH	0.246	0.442	-0.196	CHH	#N/A	E3ubiquitin-proteinligaseFANCL-like[Fragariavescasubsp.vesca]
evm.TU.chr5.2530	C4-hypo_down	NA	-1.832	NA	0.306	0.419	-0.112	CHH	NA	NA	NA	NA	NA	NA	NA	NA	#N/A	uncharacterizedproteinLOC101310128[Fragariavescasubsp.vesca]
evm.TU.chr6.3221	C4-hypo_down	NA	-1.229	NA	0.112	0.216	-0.104	CHH	NA	NA	NA	NA	NA	NA	NA	NA	#N/A	#N/A
evm.TU.chr6.3226	C4-hypo_down	NA	-2.478	-2.561	0.364	0.491	-0.127	CHH	NA	NA	NA	NA	NA	NA	NA	NA	Transcription factor PAR1 GN=F7D19.13 OS=Arabidopsis thaliana (Mouse-ear cress) PE=1 SV=1	uncharacterizedproteinLOC101314114[Fragariavescasubsp.vesca]
evm.TU.chr3.3656	C4-hypo_down	NA	-3.656	-4.917	NA	NA	NA	NA	0.342	0.64	-0.297	CHH	NA	NA	NA	NA	#N/A	#N/A
evm.TU.chr3.2323	C4-hypo_down	NA	-3.54	-2.582	0.318	0.447	-0.129	CHH	NA	NA	NA	NA	NA	NA	NA	NA	Fasciclin-like arabinogalactan protein 4 (Precursor) GN=F12A12.70 OS=Arabidopsis thaliana (Mouse-ear cress) PE=1 SV=1	fasciclin-likearabinogalactanprotein4-like[Fragariavescasubsp.vesca]
evm.TU.chr2.2938	C4-hypo_down	NA	-2.533	-1.746	0.485	0.608	-0.123	CHH	NA	NA	NA	NA	NA	NA	NA	NA	#N/A	uncharacterizedproteinLOC101300780[Fragariavescasubsp.vesca]
evm.TU.chr2.2937	C4-hypo_down	NA	-1.698	NA	0.056	0.118	-0.062	CHH	NA	NA	NA	NA	NA	NA	NA	NA	Subtilisin-like protease (Precursor) GN=At5g67360 OS=Arabidopsis thaliana (Mouse-ear cress) PE=1 SV=1	subtilisin-likeprotease-like[Fragariavescasubsp.vesca]
evm.TU.chr2.2994	C4-hypo_down	NA	-2.577	NA	0.272	0.374	-0.102	CHH	NA	NA	NA	NA	NA	NA	NA	NA	Serine carboxypeptidase II-3 chain B (Precursor) GN=CXP;2-3 OS=Hordeum vulgare (Barley) PE=2 SV=1	unnamedproteinproduct[Vitisvinifera]
evm.TU.chr6.2772	C4-hypo_down	NA	-7.064	NA	NA	NA	NA	NA	0.156	0.296	-0.141	CHH	0.116	0.289	-0.173	CHH	Chlorophyll a-b binding protein 40, chloroplastic (Precursor) GN=CAB40 OS=Nicotiana tabacum (Common tobacco) PE=2 SV=1	chlorophylla-bbindingprotein40,chloroplastic-like[Fragariavescasubsp.vesca]
evm.TU.chr6.3208	C4-hypo_down	NA	-3.375	-1.98	0.06	0.145	-0.085	CHH	NA	NA	NA	NA	0.05	0.144	-0.094	CHH	UDP-4-keto-6-deoxy-D-glucose 3,5-epimerase/UDP-4-keto-L-rhamnose 4-keto-reductase {ECO:0000305|PubMed:17190829} GN=At1g78570 OS=Arabidopsis thaliana (Mouse-ear cress) PE=1 SV=1	probablerhamnosebiosyntheticenzyme1-like[Fragariavescasubsp.vesca]
evm.TU.chr6.1471	C4-hypo_down	NA	-1.284	NA	0.102	0.178	-0.075	CHH	NA	NA	NA	NA	NA	NA	NA	NA	Prolycopene isomerase, chloroplastic (Precursor) GN=CRTISO OS=Daucus carota (Wild carrot) PE=2 SV=1	prolycopeneisomerase,chloroplastic-like[Fragariavescasubsp.vesca]
evm.TU.chr2.686	C4-hypo_down	NA	-5.329	-3.824	0.206	0.34	-0.135	CHH	NA	NA	NA	NA	0.213	0.342	-0.129	CHH	#N/A	UPF0496proteinAt4g34330-like[Fragariavescasubsp.vesca]
evm.TU.chr1.1546	C4-hypo_down	NA	-1.005	NA	0.065	0.129	-0.064	CHH	NA	NA	NA	NA	NA	NA	NA	NA	Heptahelical transmembrane protein 4 GN=HHP4 OS=Arabidopsis thaliana (Mouse-ear cress) PE=2 SV=1	ADIPOR-likereceptorCG5315-like[Fragariavescasubsp.vesca]
evm.TU.chr7.931	C4-hypo_down	NA	-1.015	NA	0.263	0.377	-0.114	CHH	NA	NA	NA	NA	NA	NA	NA	NA	Probable tRNA N6-adenosine threonylcarbamoyltransferase, mitochondrial {ECO:0000255|HAMAP-Rule:MF_03179} (Precursor) GN=At2g45270 OS=Arabidopsis thaliana (Mouse-ear cress) PE=2 SV=2	probabletRNAthreonylcarbamoyladenosinebiosynthesisproteinGcp-like[Fragariavescasubsp.vesca]
evm.TU.chr5.3075	C4-hypo_down	NA	-2.992	-2.842	0.383	0.522	-0.139	CHH	0.238	0.478	-0.24	CHH	0.329	0.502	-0.172	CHH	L-ascorbate oxidase (Precursor) GN=AAO OS=Nicotiana tabacum (Common tobacco) PE=2 SV=1	L-ascorbateoxidase-like[Fragariavescasubsp.vesca]
evm.TU.chr2.2139	C4-hypo_down	NA	-1.373	-1.057	0.162	0.25	-0.088	CHH	NA	NA	NA	NA	NA	NA	NA	NA	Peptide chain release factor APG3, chloroplastic {ECO:0000305} (Precursor) OS=Arabidopsis thaliana (Mouse-ear cress) PE=2 SV=1	peptidechainreleasefactor1-like[Fragariavescasubsp.vesca]
evm.TU.chr2.3461	C4-hypo_down	-3.576	-3.95	NA	NA	NA	NA	NA	NA	NA	NA	NA	0.016	0.079	-0.063	CHH	Glucan endo-1,3-beta-glucosidase 7 (Precursor) GN=At4g34480 OS=Arabidopsis thaliana (Mouse-ear cress) PE=1 SV=2	glucanendo-1,3-beta-glucosidase7-like[Fragariavescasubsp.vesca]
evm.TU.chr2.3451	C4-hypo_down	NA	-1.23	NA	0.098	0.209	-0.111	CHH	0.063	0.146	-0.083	CHH	NA	NA	NA	NA	#N/A	uncharacterizedproteinLOC101306500[Fragariavescasubsp.vesca]
evm.TU.chr6.2005	C4-hypo_down	NA	NA	-1.112	NA	NA	NA	NA	NA	NA	NA	NA	0.029	0.264	-0.235	CHG	#N/A	vacuolaraminoacidtransporter1-like[Fragariavescasubsp.vesca]
evm.TU.chr2.2833	C4-hypo_down	NA	NA	-1.678	0.481	0.604	-0.123	CHH	0.423	0.59	-0.167	CHH	0.308	0.523	-0.215	CHH	NADH dehydrogenase [ubiquinone] iron-sulfur protein 4, mitochondrial (Precursor) GN=FRO1 OS=Arabidopsis thaliana (Mouse-ear cress) PE=2 SV=1	NADHdehydrogenase[ubiquinone]iron-sulfurprotein4,mitochondrial-like[Fragariavescasubsp.vesca]
evm.TU.chr2.2896	C4-hypo_down	NA	NA	-2.269	0.168	0.265	-0.097	CHH	NA	NA	NA	NA	NA	NA	NA	NA	Transcription factor EMB1444 GN=EMB1444 OS=Arabidopsis thaliana (Mouse-ear cress) PE=2 SV=1	uncharacterizedproteinLOC101311158[Fragariavescasubsp.vesca]
evm.TU.chr2.73	C4-hypo_down	NA	NA	-6.573	0.049	0.117	-0.068	CHH	0.064	0.128	-0.063	CHH	NA	NA	NA	NA	Chaperone protein dnaJ 11, chloroplastic (Precursor) GN=T19K4.170 OS=Arabidopsis thaliana (Mouse-ear cress) PE=1 SV=2	chaperoneproteindnaJ11,chloroplastic-like[Fragariavescasubsp.vesca]
evm.TU.chr3.747	C4-hypo_down	NA	NA	-1.964	NA	NA	NA	NA	0.234	0.38	-0.146	CHH	NA	NA	NA	NA	#N/A	uncharacterizedproteinLOC101295896[Fragariavescasubsp.vesca]
evm.TU.chr5.2020	C4-hypo_down	NA	NA	-1.589	0.114	0.222	-0.107	CHH	NA	NA	NA	NA	0.142	0.264	-0.122	CHH	Abscisic acid receptor PYR1 GN=T6K21.50 OS=Arabidopsis thaliana (Mouse-ear cress) PE=1 SV=1	abscisicacidreceptorPYR1-like[Fragariavescasubsp.vesca]
evm.TU.chr4.1699	C4-hypo_down	NA	NA	-1.084	0.111	0.179	-0.069	CHH	NA	NA	NA	NA	NA	NA	NA	NA	#N/A	bifunctionalepoxidehydrolase2-like[Fragariavescasubsp.vesca]
evm.TU.chr5.990	C4-hypo_down	NA	NA	-2.359	0.362	0.492	-0.13	CHH	NA	NA	NA	NA	NA	NA	NA	NA	#N/A	uncharacterizedproteinLOC101301740[Fragariavescasubsp.vesca]
evm.TU.chr2.779	C4-hypo_down	NA	NA	-5.921	0.119	0.274	-0.155	CHH	NA	NA	NA	NA	0.159	0.273	-0.114	CHH	#N/A	hypotheticalproteinL484_014026[Morusnotabilis]
evm.TU.chr2.2338	C4-hypo_down	NA	NA	-1.245	0.261	0.38	-0.119	CHH	0.307	0.427	-0.121	CHH	0.286	0.41	-0.125	CHH	Filament-like plant protein (Fragment) GN=FPP OS=Solanum lycopersicum (Tomato) PE=1 SV=1	filament-likeplantprotein-like[Fragariavescasubsp.vesca]
evm.TU.chr7.1681	C4-hypo_down	NA	NA	-3.578	0.32	0.441	-0.12	CHH	NA	NA	NA	NA	NA	NA	NA	NA	Glutathione S-transferase DHAR2 GN=F22H5.1 OS=Arabidopsis thaliana (Mouse-ear cress) PE=1 SV=1	uncharacterizedproteinLOC101312105[Fragariavescasubsp.vesca]
evm.TU.chr3.1072	C4-hypo_down	NA	NA	-5.185	0.185	0.333	-0.148	CHH	0.213	0.347	-0.135	CHH	0.176	0.34	-0.164	CHH	Kaempferol 3-O-beta-D-galactosyltransferase (Precursor) OS=Petunia hybrida (Petunia) PE=1 SV=1	kaempferol3-O-beta-D-galactosyltransferase-like[Fragariavescasubsp.vesca]
evm.TU.chr2.3450	C4-hypo_down	NA	NA	-1.111	0.098	0.209	-0.111	CHH	0.063	0.146	-0.083	CHH	NA	NA	NA	NA	#N/A	cytosolicpurine5&apos;-nucleotidase-like[Fragariavescasubsp.vesca]
evm.TU.chr2.2786	C4-hypo_down	-1.985	NA	NA	0.225	0.367	-0.142	CHH	0.178	0.283	-0.105	CHH	0.144	0.242	-0.099	CHH	Zinc finger CCCH domain-containing protein 20 GN=At2g19810 OS=Arabidopsis thaliana (Mouse-ear cress) PE=2 SV=1	hypotheticalproteinPRUPE_ppa007432mg[Prunuspersica]
evm.TU.chr5.2808	C4-hypo_down	-1.883	NA	NA	0.18	0.318	-0.139	CHH	0.167	0.323	-0.156	CHH	0.153	0.32	-0.167	CHH	#N/A	uncharacterizedproteinLOC101303332[Fragariavescasubsp.vesca]
evm.TU.chr5.1396	C4-hypo_down	NA	-1.377	-1.201	0.219	0.404	-0.186	CHH	0.476	0.343	0.133	CHH	0.21	0.414	-0.204	CHH	#N/A	#N/A
evm.TU.chr3.520	C4-hypo_down	-1.793	-5.025	-3.941	0.916	0.774	0.142	CHG	NA	NA	NA	NA	0.078	0.161	-0.084	CHH	#N/A	uncharacterizedproteinLOC101302531[Fragariavescasubsp.vesca]
evm.TU.chr5.128	C4-hypo_down	-4.045	-6.253	-6.96	0.233	0.368	-0.135	CHH	0.281	0.394	-0.113	CHH	0.13	0.063	0.067	CHH	#N/A	uncharacterizedproteinLOC101297153[Fragariavescasubsp.vesca]
evm.TU.chr3.2157	C4-hypo_down	NA	-2.238	-2.448	0.617	0.723	-0.106	CHH	0.254	0.159	0.094	CHH	0.431	0.612	-0.18	CHH	Uncharacterized protein At5g22580 GN=At5g22580 OS=Arabidopsis thaliana (Mouse-ear cress) PE=1 SV=1	uncharacterizedproteinAt5g22580-like[Fragariavescasubsp.vesca]
evm.TU.chr3.554	C4-hypo_down	NA	-1.438	NA	0.316	0.155	0.161	CG	0.017	0.045	-0.029	CHH	NA	NA	NA	NA	#N/A	uncharacterizedproteinLOC101293074[Fragariavescasubsp.vesca]
evm.TU.chr2.2887	C4-hypo_down	NA	-6.066	NA	NA	NA	NA	NA	0.13	0.052	0.078	CHH	0.38	0.674	-0.293	CHG	Cyclin-A3-2 GN=CYCA3-2 OS=Arabidopsis thaliana (Mouse-ear cress) PE=2 SV=1	cyclin-A3-2-like[Fragariavescasubsp.vesca]
evm.TU.chr4.2313	C4-hypo_down	NA	-2.134	NA	0.031	0.118	-0.087	CHH	NA	NA	NA	NA	0.163	0.09	0.073	CHH	Ribulose bisphosphate carboxylase small chain 1, chloroplastic (Precursor) GN=RBCS-1 OS=Mesembryanthemum crystallinum (Common ice plant) PE=2 SV=2	ribulosebisphosphatecarboxylasesmallchain1,chloroplastic-like[Fragariavescasubsp.vesca]
evm.TU.chr3.2946	C4-hypo_down	NA	-1.555	-1.14	0.14	0.224	-0.084	CHH	0.251	0.174	0.078	CHH	NA	NA	NA	NA	#N/A	uncharacterizedproteinLOC101293573[Fragariavescasubsp.vesca]
evm.TU.chr5.273	C4-hypo_down	-1.124	-2.154	-1.81	NA	NA	NA	NA	0.257	0.15	0.106	CHH	0.161	0.367	-0.206	CHH	Probable polygalacturonase OS=Vitis vinifera (Grape) PE=1 SV=1	probablepolygalacturonase-like[Fragariavescasubsp.vesca]
evm.TU.chr5.2019	C4-hypo_down	NA	-1.161	NA	0.687	0.916	-0.229	CHG	0.223	0.135	0.088	CHH	NA	NA	NA	NA	#N/A	uncharacterizedproteinLOC101295341[Fragariavescasubsp.vesca]
evm.TU.chr6.3730	C4-hypo_down	NA	-2.006	-2.008	0.146	0.293	-0.147	CHH	NA	NA	NA	NA	0.285	0.096	0.189	CHH	Photosystem II repair protein PSB27-H1, chloroplastic (Precursor) OS=Arabidopsis thaliana (Mouse-ear cress) PE=1 SV=1	thylakoidlumenalproteinAt1g03610,chloroplastic-like[Fragariavescasubsp.vesca]
evm.TU.chr2.1009	C4-hypo_down	NA	-2.86	-1.463	0.543	0.681	-0.138	CHH	0.525	0.707	-0.182	CHH	0.432	0.654	-0.222	CHH	Alpha-galactosidase (Precursor) OS=Coffea arabica (Arabian coffee) PE=1 SV=1	alpha-galactosidase-like[Fragariavescasubsp.vesca]
evm.TU.chr6.3291	C4-hypo_down	NA	-4.114	NA	NA	NA	NA	NA	0.771	0.921	-0.149	CG	0.502	0.357	0.145	CHH	#N/A	#N/A
evm.TU.chr1.2011	C4-hypo_down	-2.252	-3.302	-2.795	NA	NA	NA	NA	0.253	0.161	0.092	CHH	0.142	0.213	-0.072	CHH	Cell wall / vacuolar inhibitor of fructosidase 2 (Precursor) GN=MUB3.14 OS=Arabidopsis thaliana (Mouse-ear cress) PE=1 SV=1	cellwall/vacuolarinhibitoroffructosidase2-like[Fragariavescasubsp.vesca]
evm.TU.chr2.2851	C4-hypo_down	NA	NA	-1.337	NA	NA	NA	NA	0.515	0.363	0.152	CHH	0.156	0.26	-0.104	CHH	DnaJ protein homolog ANJ1 (Precursor) OS=Atriplex nummularia (Old man saltbush) PE=2 SV=1	dnaJproteinhomolog[Fragariavescasubsp.vesca]

## Sheet: Table S4_genebody
Table S4-2.The genebody regions DMGs and DEGs shared genes at all time points.
		log2 Foldchange
Gene_id	type	T4 vs T0	T8 vs T0	T12 vs T0	T4_meanMethy	T0_meanMethy	diff.Methy	C_context	T8_meanMethy	T0_meanMethy	diff.Methy	C_context	T12_meanMethy	T0_meanMethy	diff.Methy	C_context	Swissprot_annotation	Nr_annotation
evm.TU.chr2.3296	C1-hyper_down	NA	-3.223	NA	NA	NA	NA	NA	0.118	0.011	0.107	CHH	0.133	0.208	-0.075	CHH	ABC transporter B family member 13 GN=F13K9.5 OS=Arabidopsis thaliana (Mouse-ear cress) PE=3 SV=1	hypotheticalproteinPRUPE_ppa000363mg[Prunuspersica]
evm.TU.chr4.841	C1-hyper_down	NA	-1.581	-2.107	0.407	0.539	-0.132	CHH	0.497	0.383	0.114	CHH	NA	NA	NA	NA	Meiotic recombination protein DMC1 homolog OS=Glycine max (Soybean) PE=2 SV=1	meioticrecombinationproteinDMC1homolog[Eucalyptusgrandis]
evm.TU.chr6.471	C1-hyper_down	NA	-2.289	-2.548	0.156	0.302	-0.146	CHH	0.273	0.186	0.088	CHH	NA	NA	NA	NA	Farnesyl pyrophosphate synthase 1 GN=FPS1 OS=Lupinus albus (White lupin) PE=2 SV=1	farnesylpyrophosphatesynthase1-like[Fragariavescasubsp.vesca]
evm.TU.chr7.1066	C1-hyper_down	NA	-1.693	-1.63	0.099	0.029	0.07	CG	0.055	0.006	0.049	CHH	0.042	0.006	0.036	CHH	#N/A	histidine--tRNAligase-like[Fragariavescasubsp.vesca]
evm.TU.chr3.2156	C1-hyper_down	NA	-2.249	NA	NA	NA	NA	NA	0.156	0.082	0.074	CHH	NA	NA	NA	NA	Uncharacterized protein At1g04910 GN=At1g04910 OS=Arabidopsis thaliana (Mouse-ear cress) PE=2 SV=1	uncharacterizedproteinAt1g04910-like[Fragariavescasubsp.vesca]
evm.TU.chr7.2329	C1-hyper_down	NA	-1.25	NA	NA	NA	NA	NA	0.125	0.029	0.095	CHG	NA	NA	NA	NA	#N/A	uncharacterizedproteinMJ1365-like[Fragariavescasubsp.vesca]
evm.TU.chr5.3155	C1-hyper_down	NA	-1.784	-1.649	NA	NA	NA	NA	0.237	0.061	0.176	CHG	NA	NA	NA	NA	#N/A	#N/A
evm.TU.chr7.1057	C1-hyper_down	NA	-1.295	-1.459	NA	NA	NA	NA	NA	NA	NA	NA	0.516	0.387	0.129	CHH	#N/A	ribosomalRNAsmallsubunitmethyltransferaseA-like[Fragariavescasubsp.vesca]
evm.TU.chr4.907	C1-hyper_down	NA	-1.02	NA	0.181	0.291	-0.11	CHH	0.322	0.209	0.114	CHH	0.166	0.099	0.068	CHH	Probable cysteine proteinase At3g19400 (Precursor) GN=At3g19400 OS=Arabidopsis thaliana (Mouse-ear cress) PE=2 SV=1	putativecysteineproteinase[Arabidopsisthaliana]
evm.TU.chr5.3230	C1-hyper_down	NA	-1.339	NA	NA	NA	NA	NA	0.146	0.03	0.116	CHG	NA	NA	NA	NA	#N/A	DnaJhomologsubfamilyCmember8[Morusnotabilis]
evm.TU.chr7.769	C1-hyper_down	-2.498	-3.195	-2.171	0.056	0.11	-0.054	CHH	NA	NA	NA	NA	0.492	0.382	0.11	CHH	Protein ECERIFERUM 1 GN=CER1 OS=Arabidopsis thaliana (Mouse-ear cress) PE=1 SV=1	proteinECERIFERUM1-like[Fragariavescasubsp.vesca]
evm.TU.chr4.911	C1-hyper_down	NA	-1.239	NA	0.205	0.047	0.158	CHG	0.199	0.047	0.152	CHG	NA	NA	NA	NA	Uncharacterized protein At3g49140 GN=At3g49140 OS=Arabidopsis thaliana (Mouse-ear cress) PE=1 SV=2	uncharacterizedproteinAt3g49140-like[Fragariavescasubsp.vesca]
evm.TU.chr7.2288	C1-hyper_down	-2.333	-9.669	-8.134	0.019	0.172	-0.153	CHH	0.287	0.1	0.187	CHH	NA	NA	NA	NA	Cytochrome P450 704C1 GN=CYP704C1 OS=Pinus taeda (Loblolly pine) PE=2 SV=1	cytochromeP450704C1-like[Fragariavescasubsp.vesca]
evm.TU.chr1.1317	C1-hyper_down	NA	-1.62	-1.462	0.197	0.301	-0.104	CHH	0.366	0.227	0.139	CHH	0.227	0.344	-0.117	CHH	Salicylic acid-binding protein 2 GN=SABP2 OS=Nicotiana tabacum (Common tobacco) PE=1 SV=1	salicylicacid-bindingprotein2-likeisoform1[Fragariavescasubsp.vesca]
evm.TU.chr1.2347	C1-hyper_down	NA	-1.881	-1.342	NA	NA	NA	NA	0.228	0.059	0.169	CHG	NA	NA	NA	NA	#N/A	#N/A
evm.TU.chr5.3305	C1-hyper_down	NA	-1.04	NA	0.439	0.61	-0.171	CHH	0.14	0.066	0.073	CHH	NA	NA	NA	NA	#N/A	uncharacterizedproteinLOC101304295[Fragariavescasubsp.vesca]
evm.TU.chr5.1575	C1-hyper_down	-1.902	-2.271	NA	0.43	0.275	0.155	CHG	NA	NA	NA	NA	NA	NA	NA	NA	Beta-glucosidase 43 (Precursor) GN=BGLU43 OS=Arabidopsis thaliana (Mouse-ear cress) PE=2 SV=2	beta-glucosidase44-like[Fragariavescasubsp.vesca]
evm.TU.chr0.538	C1-hyper_down	NA	-1.306	NA	0.122	0.22	-0.098	CHH	0.131	0.068	0.063	CHH	NA	NA	NA	NA	VIN3-like protein 2 GN=F9N11.50 OS=Arabidopsis thaliana (Mouse-ear cress) PE=1 SV=1	proteinVERNALIZATIONINSENSITIVE3-like[Fragariavescasubsp.vesca]
evm.TU.chr7.2428	C1-hyper_down	NA	-1.633	NA	0.089	0.033	0.056	CHH	0.106	0.043	0.063	CHH	NA	NA	NA	NA	Ferric reduction oxidase 2 GN=F22L4.12 OS=Arabidopsis thaliana (Mouse-ear cress) PE=1 SV=2	uncharacterizedproteinLOC101307550[Fragariavescasubsp.vesca]
evm.TU.chr5.1683	C1-hyper_down	-3.483	-3.656	NA	NA	NA	NA	NA	0.143	0.069	0.074	CHH	NA	NA	NA	NA	Sucrose synthase 6 GN=SUS6 OS=Arabidopsis thaliana (Mouse-ear cress) PE=1 SV=1	sucrosesynthase6-like[Fragariavescasubsp.vesca]
evm.TU.chr4.2933	C1-hyper_down	NA	-1.472	-1.783	NA	NA	NA	NA	NA	NA	NA	NA	0.175	0.091	0.083	CHH	Quinone oxidoreductase-like protein At1g23740, chloroplastic (Precursor) GN=At1g23740 OS=Arabidopsis thaliana (Mouse-ear cress) PE=1 SV=2	quinoneoxidoreductase-likeproteinAt1g23740,chloroplastic-like[Fragariavescasubsp.vesca]
evm.TU.chr4.2904	C1-hyper_down	-3.11	-4.277	-3.685	0.472	0.296	0.175	CG	NA	NA	NA	NA	0.383	0.547	-0.164	CG	Polygalacturonase At1g48100 (Precursor) GN=At1g48100 OS=Arabidopsis thaliana (Mouse-ear cress) PE=2 SV=1	polygalacturonaseAt1g48100-like[Fragariavescasubsp.vesca]
evm.TU.chr6.2328	C1-hyper_down	NA	-1.83	-1.617	0.107	0.01	0.097	CHG	NA	NA	NA	NA	NA	NA	NA	NA	#N/A	#N/A
evm.TU.chr7.2445	C1-hyper_down	NA	-1.337	-2.866	0.032	0.008	0.025	CHH	NA	NA	NA	NA	NA	NA	NA	NA	Heat shock protein 83 GN=HSP83A OS=Ipomoea nil (Japanese morning glory) PE=2 SV=1	heatshockprotein83-like[Fragariavescasubsp.vesca]
evm.TU.chr2.1297	C1-hyper_down	NA	-1.654	-1.61	NA	NA	NA	NA	0.049	0.007	0.042	CHH	NA	NA	NA	NA	Signal recognition particle 43 kDa protein, chloroplastic (Precursor) GN=T30B22.25 OS=Arabidopsis thaliana (Mouse-ear cress) PE=1 SV=2	signalrecognitionparticle43kDaprotein,chloroplastic-like[Fragariavescasubsp.vesca]
evm.TU.chr5.2269	C1-hyper_down	NA	-1.009	NA	0.251	0.351	-0.1	CHH	0.121	0.048	0.073	CHH	0.091	0.258	-0.166	CHH	#N/A	proteinnotumhomolog[Fragariavescasubsp.vesca]
evm.TU.chr3.130	C1-hyper_down	NA	-3.787	NA	NA	NA	NA	NA	0.284	0.167	0.117	CHH	NA	NA	NA	NA	#N/A	uncharacterizedproteinLOC101306900[Fragariavescasubsp.vesca]
evm.TU.chr1.1641	C1-hyper_down	NA	-1.437	-1.855	NA	NA	NA	NA	0.216	0.152	0.064	CHH	NA	NA	NA	NA	Probable mannitol dehydrogenase GN=CAD OS=Fragaria ananassa (Strawberry) PE=2 SV=1	probablemannitoldehydrogenase-like[Fragariavescasubsp.vesca]
evm.TU.chr3.129	C1-hyper_down	-2.441	-4.968	-2.435	NA	NA	NA	NA	0.114	0.052	0.062	CHH	NA	NA	NA	NA	#N/A	uncharacterizedproteinLOC101306900[Fragariavescasubsp.vesca]
evm.TU.chr1.579	C1-hyper_down	NA	-1.028	NA	NA	NA	NA	NA	0.106	0.044	0.063	CHH	NA	NA	NA	NA	Inorganic pyrophosphatase 3 GN=At4g29530 OS=Arabidopsis thaliana (Mouse-ear cress) PE=2 SV=1	inorganicpyrophosphatase3-like[Fragariavescasubsp.vesca]
evm.TU.chr7.347	C1-hyper_down	NA	-1.694	-1.561	NA	NA	NA	NA	NA	NA	NA	NA	0.55	0.395	0.156	CHH	Chaperone protein ClpD, chloroplastic (Precursor) GN=K3K7.27 OS=Arabidopsis thaliana (Mouse-ear cress) PE=1 SV=1	chaperoneproteinClpD,chloroplastic-like[Fragariavescasubsp.vesca]
evm.TU.chr4.1407	C1-hyper_down	NA	-1.079	NA	NA	NA	NA	NA	0.345	0.079	0.266	CHG	NA	NA	NA	NA	Protein STRICTOSIDINE SYNTHASE-LIKE 10 {ECO:0000303|PubMed:10777701} (Precursor) OS=Arabidopsis thaliana (Mouse-ear cress) PE=2 SV=1	strictosidinesynthase-like[Fragariavescasubsp.vesca]
evm.TU.chr6.2532	C1-hyper_down	NA	-1.431	NA	NA	NA	NA	NA	0.316	0.217	0.098	CHH	NA	NA	NA	NA	#N/A	probablebeta-1,4-xylosyltransferaseIRX10L-like[Fragariavescasubsp.vesca]
evm.TU.chr4.3105	C1-hyper_down	-2.123	-2.819	-2.14	0.178	0.359	-0.181	CHH	0.21	0.376	-0.166	CHH	0.194	0.352	-0.157	CHH	#N/A	#N/A
evm.TU.chr6.2509	C1-hyper_down	NA	-1.853	-1.706	0.09	0.191	-0.1	CHH	NA	NA	NA	NA	0.126	0.025	0.101	CHG	Phosphoglycerate kinase 2, chloroplastic (Precursor) GN=At1g56190 OS=Arabidopsis thaliana (Mouse-ear cress) PE=2 SV=3	phosphoglyceratekinase-like[Fragariavescasubsp.vesca]
evm.TU.chr7.892	C1-hyper_down	NA	-3.015	NA	0.123	0.069	0.054	CHH	NA	NA	NA	NA	NA	NA	NA	NA	SPX domain-containing protein 3 GN=SPX3 OS=Arabidopsis thaliana (Mouse-ear cress) PE=2 SV=1	SPXdomain-containingprotein3-like[Fragariavescasubsp.vesca]
evm.TU.chr6.682	C1-hyper_down	NA	-1.319	NA	NA	NA	NA	NA	0.053	0.014	0.039	CHH	NA	NA	NA	NA	Probable galacturonosyltransferase 7 GN=T6A23.15 OS=Arabidopsis thaliana (Mouse-ear cress) PE=1 SV=2	probablegalacturonosyltransferase7-like[Fragariavescasubsp.vesca]
evm.TU.chr3.830	C1-hyper_down	NA	-3.829	-3.304	NA	NA	NA	NA	0.224	0.155	0.068	CHH	NA	NA	NA	NA	#N/A	monoacylglycerollipaseABHD6-like[Prunusmume]
evm.TU.chr4.3008	C1-hyper_down	NA	-3.422	-2.04	NA	NA	NA	NA	NA	NA	NA	NA	0.45	0.333	0.117	CHH	Microtubule-associated protein SPIRAL2-like GN=SP2L OS=Arabidopsis thaliana (Mouse-ear cress) PE=2 SV=1	microtubule-associatedproteinSPIRAL2-like[Fragariavescasubsp.vesca]
evm.TU.chr6.3917	C1-hyper_down	NA	-1.146	NA	0.083	0.021	0.062	CHH	0.442	0.574	-0.131	CHH	0.305	0.49	-0.185	CHH	BAG family molecular chaperone regulator 8, chloroplastic (Precursor) GN=BAG1 OS=Arabidopsis thaliana (Mouse-ear cress) PE=1 SV=1	BAGfamilymolecularchaperoneregulator8,chloroplastic-like[Fragariavescasubsp.vesca]
evm.TU.chr4.1240	C1-hyper_down	NA	-2.531	-2.012	NA	NA	NA	NA	0.326	0.208	0.118	CHH	NA	NA	NA	NA	Glucose-1-phosphate adenylyltransferase large subunit 1, chloroplastic (Precursor) GN=T24G5.120 OS=Arabidopsis thaliana (Mouse-ear cress) PE=1 SV=3	glucose-1-phosphateadenylyltransferaselargesubunit1,chloroplastic-like[Fragariavescasubsp.vesca]
evm.TU.chr1.322	C1-hyper_down	NA	-3.728	-2.334	0.178	0.062	0.116	CHH	0.202	0.34	-0.138	CHH	0.177	0.473	-0.296	CHH	#N/A	nephrocystin-3-like[Fragariavescasubsp.vesca]
evm.TU.chr6.737	C1-hyper_down	NA	-1.032	NA	NA	NA	NA	NA	0.128	0.031	0.097	CHG	NA	NA	NA	NA	Thioredoxin H9 GN=F17O14.18 OS=Arabidopsis thaliana (Mouse-ear cress) PE=1 SV=1	thioredoxinH9-likeisoform2[Fragariavescasubsp.vesca]
evm.TU.chr2.2099	C1-hyper_down	NA	-1.537	-1.234	NA	NA	NA	NA	0.223	0.078	0.145	CHG	NA	NA	NA	NA	Flowering time control protein FCA OS=Arabidopsis thaliana (Mouse-ear cress) PE=1 SV=2	CUGBPElav-likefamilymember1-like[Fragariavescasubsp.vesca]
evm.TU.chr3.3616	C1-hyper_down	NA	-1.756	-1.938	0.13	0.393	-0.263	CHH	0.218	0.363	-0.145	CHH	0.451	0.311	0.14	CHH	Vacuolar protein sorting-associated protein 54, chloroplastic (Precursor) GN=VPS54 OS=Arabidopsis thaliana (Mouse-ear cress) PE=1 SV=1	vacuolarproteinsorting-associatedprotein54-like[Fragariavescasubsp.vesca]
evm.TU.chr7.95	C1-hyper_down	NA	-1.889	NA	NA	NA	NA	NA	NA	NA	NA	NA	0.13	0.06	0.07	CHH	Serine carboxypeptidase-like 40 (Precursor) GN=SCPL40 OS=Arabidopsis thaliana (Mouse-ear cress) PE=2 SV=2	serinecarboxypeptidase-like40-like[Fragariavescasubsp.vesca]
evm.TU.chr4.2019_evm.TU.chr4.2020	C1-hyper_down	NA	-1.048	NA	0.304	0.408	-0.104	CHH	0.417	0.556	-0.139	CHH	0.279	0.099	0.18	CHH	Sulfite oxidase OS=Arabidopsis thaliana (Mouse-ear cress) PE=1 SV=1	sulfiteoxidase-like[Fragariavescasubsp.vesca]
evm.TU.chr6.2721	C1-hyper_down	-1.717	-1.684	-2.921	NA	NA	NA	NA	0.191	0.108	0.083	CHH	0.257	0.171	0.086	CHH	Aquaporin TIP2-1, N-terminally processed GN=TIP2-1 OS=Arabidopsis thaliana (Mouse-ear cress) PE=1 SV=2	zincphosphodiesteraseELACprotein2-like[Fragariavescasubsp.vesca]
evm.TU.chr6.436	C1-hyper_down	NA	NA	-1.655	NA	NA	NA	NA	0.209	0.125	0.084	CHH	NA	NA	NA	NA	(-)-germacrene D synthase OS=Vitis vinifera (Grape) PE=1 SV=1	(-)-germacreneDsynthase-like[Fragariavescasubsp.vesca]
evm.TU.chr3.3606	C1-hyper_down	NA	NA	-1.517	0.114	0.186	-0.071	CHH	0.309	0.449	-0.14	CHH	0.085	0.179	-0.094	CHH	#N/A	uncharacterizedproteinLOC101305059[Fragariavescasubsp.vesca]
evm.TU.chr7.1908	C1-hypo_up	NA	NA	1.216	NA	NA	NA	NA	NA	NA	NA	NA	0.154	0.289	-0.134	CHH	#N/A	#N/A
evm.TU.chr3.1249	C1-hypo_up	NA	NA	3.011	0.179	0.282	-0.103	CHH	NA	NA	NA	NA	0.569	0.427	0.143	CHH	Putative cysteine-rich receptor-like protein kinase 35 (Precursor) GN=CRK35 OS=Arabidopsis thaliana (Mouse-ear cress) PE=3 SV=3	G-typelectinS-receptor-likeserine/threonine-proteinkinaseAt1g67520[Prunusmume]
evm.TU.chr1.631	C1-hypo_up	NA	NA	2.094	0.241	0.361	-0.12	CHH	NA	NA	NA	NA	NA	NA	NA	NA	#N/A	hypotheticalproteinPRUPE_ppa015296mg[Prunuspersica]
evm.TU.chr1.2572	C1-hypo_up	NA	1.379	1.247	0.179	0.282	-0.103	CHH	NA	NA	NA	NA	NA	NA	NA	NA	#N/A	ELMOdomain-containingproteinA-like[Fragariavescasubsp.vesca]
evm.TU.chr1.2550	C1-hypo_up	NA	1.05	NA	0.11	0.192	-0.082	CHH	0.853	0.948	-0.095	CHG	NA	NA	NA	NA	#N/A	#N/A
evm.TU.chr4.811	C1-hypo_up	NA	1.703	NA	0.416	0.53	-0.114	CHH	NA	NA	NA	NA	NA	NA	NA	NA	Long-chain-alcohol oxidase FAO1 GN=FAO1 OS=Lotus japonicus (Lotus corniculatus var. japonicus) PE=1 SV=1	long-chain-alcoholoxidaseFAO1-like[Fragariavescasubsp.vesca]
evm.TU.chr4.1089	C1-hypo_up	NA	1.046	NA	0.118	0.223	-0.104	CHH	NA	NA	NA	NA	0.176	0.409	-0.234	CHH	#N/A	hypotheticalproteinPRUPE_ppa012021mg[Prunuspersica]
evm.TU.chr7.1784	C1-hypo_up	NA	1.252	1.232	0.253	0.352	-0.1	CHH	NA	NA	NA	NA	NA	NA	NA	NA	Peptidyl-prolyl cis-trans isomerase FKBP20-1 GN=T22E16.180 OS=Arabidopsis thaliana (Mouse-ear cress) PE=1 SV=1	cytochromeP45082A3-like[Fragariavescasubsp.vesca]
evm.TU.chr1.1344	C1-hypo_up	NA	1.784	NA	0.185	0.324	-0.139	CHH	0.262	0.388	-0.126	CHH	0.163	0.36	-0.196	CHH	Probable disease resistance protein At5g66900 GN=At5g66900 OS=Arabidopsis thaliana (Mouse-ear cress) PE=3 SV=1	probablediseaseresistanceproteinAt5g66900-like[Fragariavescasubsp.vesca]
evm.TU.chr5.2735	C1-hypo_up	NA	1.333	NA	0.098	0.165	-0.067	CHH	NA	NA	NA	NA	NA	NA	NA	NA	Calvin cycle protein CP12-3, chloroplastic (Precursor) GN=CP12-3 OS=Arabidopsis thaliana (Mouse-ear cress) PE=1 SV=1	calvincycleproteinCP12-3,chloroplastic-like[Fragariavescasubsp.vesca]
evm.TU.chr6.1677	C1-hypo_up	NA	1.237	NA	0.12	0.22	-0.1	CHH	0.17	0.266	-0.096	CHH	0.161	0.25	-0.089	CHH	Organic cation/carnitine transporter 4 GN=F3H11.5 OS=Arabidopsis thaliana (Mouse-ear cress) PE=2 SV=1	organiccation/carnitinetransporter4-like[Fragariavescasubsp.vesca]
evm.TU.chr3.642	C1-hypo_up	NA	1.001	NA	0.152	0.238	-0.086	CHH	NA	NA	NA	NA	NA	NA	NA	NA	Protein transport protein Sec61 subunit alpha OS=Pyrenomonas salina PE=2 SV=1	proteintransportproteinSec61subunitalpha-like[Vitisvinifera]
evm.TU.chr7.708	C1-hypo_up	NA	1.033	NA	0.541	0.678	-0.137	CHH	0.576	0.687	-0.111	CHH	0.512	0.67	-0.158	CHH	#N/A	hypotheticalproteinL484_023870[Morusnotabilis]
evm.TU.chr1.1303	C1-hypo_up	NA	2.671	NA	NA	NA	NA	NA	0.126	0.284	-0.158	CHH	NA	NA	NA	NA	#N/A	#N/A
evm.TU.chr7.426	C1-hypo_up	NA	3.394	3.259	0.205	0.308	-0.103	CHH	0.347	0.553	-0.206	CHH	0.267	0.523	-0.256	CHH	Probable receptor-like protein kinase At5g39020 (Precursor) GN=At5g39020 OS=Arabidopsis thaliana (Mouse-ear cress) PE=2 SV=1	probablereceptor-likeproteinkinaseAt1g67000-like[Fragariavescasubsp.vesca]
evm.TU.chr5.3326	C1-hypo_up	2.377	2.735	2.711	NA	NA	NA	NA	NA	NA	NA	NA	0.091	0.176	-0.085	CHH	Protein NRT1/ PTR FAMILY 5.10 GN=NPF5.10 OS=Arabidopsis thaliana (Mouse-ear cress) PE=2 SV=1	uncharacterizedproteinLOC101310523[Fragariavescasubsp.vesca]
evm.TU.chr6.1807	C1-hypo_up	NA	1.039	NA	0.153	0.324	-0.171	CHH	0.191	0.339	-0.148	CHH	0.222	0.35	-0.128	CHH	#N/A	#N/A
evm.TU.chr5.2897	C1-hypo_up	NA	1.307	1.131	0.209	0.304	-0.094	CHH	NA	NA	NA	NA	NA	NA	NA	NA	#N/A	uncharacterizedproteinLOC101305673[Fragariavescasubsp.vesca]
evm.TU.chr5.1578	C1-hypo_up	NA	2.235	2.028	0.058	0.137	-0.079	CHH	NA	NA	NA	NA	NA	NA	NA	NA	Transcription repressor MYB6 GN=MYB6 OS=Arabidopsis thaliana (Mouse-ear cress) PE=1 SV=1	transcriptionfactorMYB1[Fragariaxananassa]
evm.TU.chr4.565	C1-hypo_up	NA	1.349	NA	0.149	0.242	-0.093	CHH	NA	NA	NA	NA	NA	NA	NA	NA	#N/A	#N/A
evm.TU.chr6.1923	C1-hypo_up	NA	3	3.467	0.141	0.236	-0.095	CHH	NA	NA	NA	NA	0.121	0.215	-0.093	CHH	Glucan endo-1,3-beta-glucosidase (Precursor) OS=Prunus avium (Cherry) PE=1 SV=1	glucanendo-1,3-beta-glucosidase-likeisoform1[Fragariavescasubsp.vesca]
evm.TU.chr5.1652	C1-hypo_up	NA	1.404	1.371	0.398	0.529	-0.131	CHH	NA	NA	NA	NA	0.302	0.388	-0.086	CHH	#N/A	#N/A
evm.TU.chr6.3635	C1-hypo_up	2.536	1.657	2.044	NA	NA	NA	NA	NA	NA	NA	NA	0.016	0.05	-0.034	CHH	B-box zinc finger protein 32 {ECO:0000303|PubMed:19920209} OS=Arabidopsis thaliana (Mouse-ear cress) PE=1 SV=1	zincfingerproteinCONSTANS-LIKE7-like[Fragariavescasubsp.vesca]
evm.TU.chr4.678	C1-hypo_up	NA	1.617	1.173	0.005	0.034	-0.029	CHH	0.009	0.038	-0.029	CHH	0.004	0.034	-0.03	CHH	Chaperonin CPN60-2, mitochondrial (Precursor) GN=CPN60-2 OS=Cucurbita maxima (Pumpkin) PE=1 SV=1	chaperoninCPN60-2,mitochondrial-like[Fragariavescasubsp.vesca]
evm.TU.chr6.1855	C1-hypo_up	NA	1.131	1.1	NA	NA	NA	NA	0.151	0.39	-0.239	CHG	NA	NA	NA	NA	Probable serine/threonine-protein kinase At1g09600 GN=At1g09600 OS=Arabidopsis thaliana (Mouse-ear cress) PE=3 SV=1	probableserine/threonine-proteinkinaseAt1g09600-like[Fragariavescasubsp.vesca]
evm.TU.chr6.833	C1-hypo_up	NA	1.643	NA	0.287	0.401	-0.114	CHH	NA	NA	NA	NA	NA	NA	NA	NA	#N/A	UPF0098proteinMTH_273-like[Fragariavescasubsp.vesca]
evm.TU.chr2.1901	C1-hypo_up	NA	2.005	1.883	0.167	0.253	-0.086	CHH	NA	NA	NA	NA	NA	NA	NA	NA	Cytochrome P450 82C4 GN=CYP82C4 OS=Arabidopsis thaliana (Mouse-ear cress) PE=2 SV=1	cytochromeP45082C4-like[Fragariavescasubsp.vesca]
evm.TU.chr5.654	C1-hypo_up	NA	2.38	NA	0.192	0.303	-0.11	CHH	0.064	0.133	-0.068	CHH	0.147	0.286	-0.14	CHH	Probable disease resistance protein At5g63020 GN=At5g63020 OS=Arabidopsis thaliana (Mouse-ear cress) PE=2 SV=2	probablediseaseresistanceproteinAt5g63020-like[Fragariavescasubsp.vesca]
evm.TU.chr7.262	C1-hypo_up	NA	1.629	1.513	NA	NA	NA	NA	NA	NA	NA	NA	0.281	0.649	-0.367	CG	Probable choline kinase 2 GN=At1g74320 OS=Arabidopsis thaliana (Mouse-ear cress) PE=2 SV=1	choline/ethanolaminekinase-like[Fragariavescasubsp.vesca]
evm.TU.chr4.584_evm.TU.chr4.585	C1-hypo_up	1.939	3.431	2.754	0.067	0.136	-0.069	CHH	0.105	0.049	0.057	CHH	0.12	0.225	-0.105	CHH	Early light-induced protein 1, chloroplastic (Precursor) GN=ELIP1 OS=Arabidopsis thaliana (Mouse-ear cress) PE=1 SV=1	earlylight-inducedprotein,chloroplastic-like[Fragariavescasubsp.vesca]
evm.TU.chr6.1105	C1-hypo_up	NA	1.144	1.599	NA	NA	NA	NA	0.013	0.078	-0.065	CHG	NA	NA	NA	NA	Dof zinc finger protein DOF2.4 GN=DOF2.4 OS=Arabidopsis thaliana (Mouse-ear cress) PE=2 SV=1	dofzincfingerproteinDOF2.4-like[Fragariavescasubsp.vesca]
evm.TU.chr5.1987_evm.TU.chr5.1988	C1-hypo_up	NA	1.351	1.423	0.15	0.253	-0.104	CHH	NA	NA	NA	NA	NA	NA	NA	NA	Ribosome biogenesis protein BOP1 homolog {ECO:0000255|HAMAP-Rule:MF_03027} GN=CHLREDRAFT_111274 OS=Chlamydomonas reinhardtii (Chlamydomonas smithii) PE=1 SV=2	ribosomebiogenesisproteinBOP1homolog[Fragariavescasubsp.vesca]
evm.TU.chr3.1209	C1-hypo_up	NA	2.698	2.289	0.262	0.385	-0.123	CHH	NA	NA	NA	NA	NA	NA	NA	NA	Mitogen-activated protein kinase kinase kinase NPK1 GN=NPK1 OS=Nicotiana tabacum (Common tobacco) PE=1 SV=1	G-typelectinS-receptor-likeserine/threonine-proteinkinaseB120-like[Fragariavescasubsp.vesca]
evm.TU.chr6.4313	C1-hypo_up	NA	1.962	NA	NA	NA	NA	NA	0.194	0.297	-0.103	CHH	NA	NA	NA	NA	Lysine histidine transporter 1 GN=LHT1 OS=Arabidopsis thaliana (Mouse-ear cress) PE=1 SV=1	lysinehistidinetransporter1-like[Fragariavescasubsp.vesca]
evm.TU.chr4.512	C1-hypo_up	1.573	2.505	2.061	0.297	0.443	-0.146	CHH	NA	NA	NA	NA	NA	NA	NA	NA	#N/A	uncharacterizedproteinLOC101298363[Fragariavescasubsp.vesca]
evm.TU.chr1.398	C1-hypo_up	NA	3.543	2.828	0.054	0.115	-0.061	CHH	NA	NA	NA	NA	NA	NA	NA	NA	Aldehyde dehydrogenase family 2 member C4 GN=MOB24.3 OS=Arabidopsis thaliana (Mouse-ear cress) PE=1 SV=2	aldehydedehydrogenasefamily2memberC4-like[Fragariavescasubsp.vesca]
evm.TU.chr3.2358	C1-hypo_up	NA	1.173	1.182	0.337	0.49	-0.152	CHH	0.264	0.157	0.108	CHH	NA	NA	NA	NA	Phosphatidylinositol/phosphatidylcholine transfer protein SFH12 GN=SFH12 OS=Arabidopsis thaliana (Mouse-ear cress) PE=2 SV=1	uncharacterizedproteinLOC103323080[Prunusmume]
evm.TU.chr3.1837	C1-hypo_up	NA	2.031	2.496	0.116	0.194	-0.078	CHH	NA	NA	NA	NA	NA	NA	NA	NA	Glutamate receptor 2.9 (Precursor) GN=GLR2.9 OS=Arabidopsis thaliana (Mouse-ear cress) PE=2 SV=1	glutamatereceptor2.7-like[Fragariavescasubsp.vesca]
evm.TU.chr6.720	C1-hypo_up	NA	1.156	1.4	0.223	0.374	-0.151	CHH	NA	NA	NA	NA	NA	NA	NA	NA	Probable LRR receptor-like serine/threonine-protein kinase At1g06840 (Precursor) GN=At1g06840 OS=Arabidopsis thaliana (Mouse-ear cress) PE=2 SV=2	probableLRRreceptor-likeserine/threonine-proteinkinaseAt1g06840-like[Fragariavescasubsp.vesca]
evm.TU.chr4.248	C1-hypo_up	NA	1.439	NA	0.188	0.299	-0.111	CHH	NA	NA	NA	NA	0.583	0.275	0.308	CG	1,2-dihydroxy-3-keto-5-methylthiopentene dioxygenase 1 {ECO:0000255|HAMAP-Rule:MF_03154} GN=VIT_05s0020g04070 OS=Vitis vinifera (Grape) PE=3 SV=1	1,2-dihydroxy-3-keto-5-methylthiopentenedioxygenase1[Morusnotabilis]
evm.TU.chr4.2426	C1-hypo_up	NA	7.237	7.02	0.007	0.033	-0.026	CHH	0.007	0.033	-0.026	CHH	0.006	0.033	-0.027	CHH	#N/A	uncharacterizedproteinLOC101314743[Fragariavescasubsp.vesca]
evm.TU.chr3.1580	C1-hypo_up	NA	1.523	1.271	0.244	0.415	-0.171	CHH	0.216	0.419	-0.203	CHH	0.009	0.048	-0.039	CHH	DnaJ protein homolog (Precursor) GN=DNAJ1 OS=Cucumis sativus (Cucumber) PE=2 SV=1
evm.TU.chr2.961	C1-hypo_up	NA	1.044	NA	0.137	0.234	-0.098	CHH	0.167	0.014	0.153	CHG	NA	NA	NA	NA	Chaperone protein dnaJ 49 OS=Arabidopsis thaliana (Mouse-ear cress) PE=2 SV=2
evm.TU.chr1.2463	C1-hypo_up	NA	1.148	NA	0.192	0.359	-0.167	CHH	0.501	0.354	0.147	CHH	0.54	0.396	0.143	CHH	Potassium channel SKOR GN=SKOR OS=Arabidopsis thaliana (Mouse-ear cress) PE=1 SV=1
evm.TU.chr2.2417	C1-hypo_up	NA	2.194	2.15	0.118	0.225	-0.108	CHH	NA	NA	NA	NA	0.215	0.325	-0.11	CHH	Probable calcium-binding protein CML44 GN=CML44 OS=Arabidopsis thaliana (Mouse-ear cress) PE=2 SV=2
evm.TU.chr3.120	C1-hypo_up	NA	2.956	NA	NA	NA	NA	NA	0.197	0.336	-0.139	CHH	0.276	0.174	0.102	CHH	RPM1-interacting protein 4 GN=RIN4 OS=Arabidopsis thaliana (Mouse-ear cress) PE=1 SV=1	uncharacterizedproteinLOC101308260isoform1[Fragariavescasubsp.vesca]
evm.TU.chr2.1015	C1-hypo_up	NA	1.11	NA	0.088	0.18	-0.092	CHH	0.121	0.051	0.07	CHH	NA	NA	NA	NA	Putative 1-phosphatidylinositol-3-phosphate 5-kinase FAB1D GN=FAB1D OS=Arabidopsis thaliana (Mouse-ear cress) PE=3 SV=1
evm.TU.chr6.1359	C1-hypo_up	NA	1.455	1.507	0.196	0.294	-0.098	CHH	NA	NA	NA	NA	0.078	0.026	0.053	CHH	Transcription factor HBP-1a OS=Triticum aestivum (Wheat) PE=2 SV=1	DnaJ protein homolog (Precursor) GN=DNAJ1 OS=Cucumis sativus (Cucumber) PE=2 SV=1
evm.TU.chr4.1448	C1-hypo_up	NA	NA	2.339	NA	NA	NA	NA	0.263	0.166	0.098	CHH	0.154	0.31	-0.156	CHH	Major allergen Pru av 1 GN=PRUA1 OS=Prunus avium (Cherry) PE=1 SV=1	majorallergenPruar1-like[Fragariavescasubsp.vesca]
evm.TU.chr2.474_evm.TU.chr2.475	C1-hypo_up	NA	NA	2.57	0.14	0.296	-0.156	CHH	0.185	0.095	0.09	CHH	0.218	0.145	0.073	CHH	Probable carboxylesterase 12 GN=CXE12 OS=Arabidopsis thaliana (Mouse-ear cress) PE=1 SV=1
evm.TU.chr7.650	C3-hyper_up	NA	1.806	1.741	NA	NA	NA	NA	NA	NA	NA	NA	0.198	0.069	0.129	CHG	DNA-directed RNA polymerase II subunit RPB2 GN=RPB2 OS=Solanum lycopersicum (Tomato) PE=2 SV=1	Probable calcium-binding protein CML44 GN=CML44 OS=Arabidopsis thaliana (Mouse-ear cress) PE=2 SV=2
evm.TU.chr3.3536	C3-hyper_up	NA	1.435	1.459	NA	NA	NA	NA	NA	NA	NA	NA	0.324	0.238	0.086	CHH	Cellulose synthase-like protein E6 GN=P0556A05.32 OS=Oryza sativa subsp. japonica (Rice) PE=2 SV=1	cellulosesynthase-likeproteinE1-like[Fragariavescasubsp.vesca]
evm.TU.chr3.2928	C3-hyper_up	NA	1.28	1.241	0.105	0.176	-0.071	CHH	NA	NA	NA	NA	0.545	0.443	0.103	CHH	40S ribosomal protein S8 GN=RPS8 OS=Zea mays (Maize) PE=1 SV=2	40SribosomalproteinS8-like[Prunusmume]
evm.TU.chr3.1613	C3-hyper_up	NA	1.33	1.352	0.061	0.006	0.055	CHH	NA	NA	NA	NA	NA	NA	NA	NA	uncharacterizedproteinLOC101302928[Fragariavescasubsp.vesca]
evm.TU.chr3.3403	C3-hyper_up	NA	1.51	1.331	NA	NA	NA	NA	0.969	0.727	0.242	CG	NA	NA	NA	NA	Calcium uniporter protein 5, mitochondrial (Precursor) OS=Arabidopsis thaliana (Mouse-ear cress) PE=2 SV=1	uncharacterizedproteinLOC101310971[Fragariavescasubsp.vesca]
evm.TU.chr3.2807	C3-hyper_up	NA	1.938	NA	NA	NA	NA	NA	0.166	0.065	0.101	CHH	NA	NA	NA	NA	Probable leucine-rich repeat receptor-like serine/threonine-protein kinase At3g14840 (Precursor) GN=LRR-RLK OS=Arabidopsis thaliana (Mouse-ear cress) PE=2 SV=1	Probable carboxylesterase 12 GN=CXE12 OS=Arabidopsis thaliana (Mouse-ear cress) PE=1 SV=1
evm.TU.chr3.1580	C3-hyper_up	NA	1.523	1.271	0.244	0.415	-0.171	CHH	0.216	0.419	-0.203	CHH	0.009	0.048	-0.039	CHH	DnaJ protein homolog (Precursor) GN=DNAJ1 OS=Cucumis sativus (Cucumber) PE=2 SV=1	dnaJproteinhomolog[Fragariavescasubsp.vesca]
evm.TU.chr2.961	C3-hyper_up	NA	1.044	NA	0.137	0.234	-0.098	CHH	0.167	0.014	0.153	CHG	NA	NA	NA	NA	#N/A	#N/A
evm.TU.chr1.2463	C3-hyper_up	NA	1.148	NA	0.192	0.359	-0.167	CHH	0.501	0.354	0.147	CHH	0.54	0.396	0.143	CHH	#N/A	#N/A
evm.TU.chr5.976	C3-hyper_up	NA	2.234	2.882	0.174	0.106	0.068	CHH	NA	NA	NA	NA	NA	NA	NA	NA	Subtilisin-like protease SBT3.3 {ECO:0000303|PubMed:16193095} (Precursor) OS=Arabidopsis thaliana (Mouse-ear cress) PE=2 SV=1	subtilisin-likeprotease-like[Fragariavescasubsp.vesca]
evm.TU.chr3.2794	C3-hyper_up	NA	1.064	NA	0.424	0.56	-0.136	CHH	0.033	0.006	0.027	CHH	NA	NA	NA	NA	#N/A	uncharacterizedproteinLOC101304461[Fragariavescasubsp.vesca]
evm.TU.chr3.405	C3-hyper_up	NA	5.06	NA	NA	NA	NA	NA	0.207	0.125	0.082	CHH	NA	NA	NA	NA	#N/A	hypotheticalproteinPRUPE_ppa005047mg[Prunuspersica]
evm.TU.chr2.2417	C3-hyper_up	NA	2.194	2.15	0.118	0.225	-0.108	CHH	NA	NA	NA	NA	0.215	0.325	-0.11	CHH	Probable calcium-binding protein CML44 GN=CML44 OS=Arabidopsis thaliana (Mouse-ear cress) PE=2 SV=2	probablecalcium-bindingproteinCML44-like[Fragariavescasubsp.vesca]
evm.TU.chr3.120	C3-hyper_up	NA	2.956	NA	NA	NA	NA	NA	0.197	0.336	-0.139	CHH	0.276	0.174	0.102	CHH	RPM1-interacting protein 4 GN=RIN4 OS=Arabidopsis thaliana (Mouse-ear cress) PE=1 SV=1	uncharacterizedproteinLOC101308260isoform1[Fragariavescasubsp.vesca]
evm.TU.chr4.1433	C3-hyper_up	NA	2.118	1.61	NA	NA	NA	NA	0.708	0.429	0.279	CG	NA	NA	NA	NA	Probable protein phosphatase 2C 34 GN=At3g05640 OS=Arabidopsis thaliana (Mouse-ear cress) PE=2 SV=1	probableproteinphosphatase2C34-like[Fragariavescasubsp.vesca]
evm.TU.chr2.1015	C3-hyper_up	NA	1.11	NA	0.088	0.18	-0.092	CHH	0.121	0.051	0.07	CHH	NA	NA	NA	NA	Putative 1-phosphatidylinositol-3-phosphate 5-kinase FAB1D GN=FAB1D OS=Arabidopsis thaliana (Mouse-ear cress) PE=3 SV=1	uncharacterizedproteinLOC101303674[Fragariavescasubsp.vesca]
evm.TU.chr5.1178	C3-hyper_up	NA	1.324	1.196	0.283	0.407	-0.124	CHH	0.081	0.029	0.052	CHH	NA	NA	NA	NA	DAG protein, chloroplastic (Precursor) GN=DAG OS=Antirrhinum majus (Garden snapdragon) PE=2 SV=1	uncharacterizedproteinAt3g15000,mitochondrial-like,partial[Malusdomestica]
evm.TU.chr6.1359	C3-hyper_up	NA	1.455	1.507	0.196	0.294	-0.098	CHH	NA	NA	NA	NA	0.078	0.026	0.053	CHH	Transcription factor HBP-1a OS=Triticum aestivum (Wheat) PE=2 SV=1	uncharacterizedproteinLOC101299496[Fragariavescasubsp.vesca]
evm.TU.chr5.555	C3-hyper_up	NA	1.39	1.319	0.07	0.027	0.043	CHH	NA	NA	NA	NA	NA	NA	NA	NA	#N/A	uncharacterizedproteinLOC101304124[Fragariavescasubsp.vesca]
evm.TU.chr2.253	C3-hyper_up	3.858	NA	NA	NA	NA	NA	NA	0.455	0.288	0.167	CHH	0.395	0.247	0.148	CHH	E3 ubiquitin-protein ligase SINA-like 10 GN=At5g37930 OS=Arabidopsis thaliana (Mouse-ear cress) PE=2 SV=1	endo-1,4-beta-xylanaseA-like[Fragariavescasubsp.vesca]
evm.TU.chr3.3033	C3-hyper_up	NA	NA	1.85	NA	NA	NA	NA	0.103	0.043	0.06	CHH	NA	NA	NA	NA	Ankyrin repeat-containing protein At3g12360 GN=At3g12360 OS=Arabidopsis thaliana (Mouse-ear cress) PE=2 SV=1	ankyrinrepeat-containingproteinAt5g02620-like[Fragariavescasubsp.vesca]
evm.TU.chr4.1448	C3-hyper_up	NA	NA	2.339	NA	NA	NA	NA	0.263	0.166	0.098	CHH	0.154	0.31	-0.156	CHH	Major allergen Pru av 1 GN=PRUA1 OS=Prunus avium (Cherry) PE=1 SV=1	majorallergenPruar1-like[Fragariavescasubsp.vesca]
evm.TU.chr2.474_evm.TU.chr2.475	C3-hyper_up	NA	NA	2.57	0.14	0.296	-0.156	CHH	0.185	0.095	0.09	CHH	0.218	0.145	0.073	CHH	Probable carboxylesterase 12 GN=CXE12 OS=Arabidopsis thaliana (Mouse-ear cress) PE=1 SV=1	probablecarboxylesterase12-like[Fragariavescasubsp.vesca]
evm.TU.chr7.186	C3-hyper_up	NA	NA	1.005	NA	NA	NA	NA	NA	NA	NA	NA	0.085	0.01	0.075	CHG	Histidinol-phosphate aminotransferase, chloroplastic (Precursor) GN=HPA OS=Nicotiana tabacum (Common tobacco) PE=2 SV=1	histidinol-phosphateaminotransferase,chloroplastic-like[Fragariavescasubsp.vesca]
evm.TU.chr5.1861	C4-hypo_down	-2.418	NA	-2.381	0.171	0.263	-0.092	CHH	NA	NA	NA	NA	NA	NA	NA	NA	Anthocyanin regulatory C1 protein GN=C1 OS=Zea mays (Maize) PE=2 SV=1	anthocyaninregulatoryC1protein-like[Fragariavescasubsp.vesca]
evm.TU.chr5.2290	C4-hypo_down	NA	NA	-1.133	NA	NA	NA	NA	NA	NA	NA	NA	0.179	0.359	-0.18	CHG	#N/A	uncharacterizedproteinLOC103328488[Prunusmume]
evm.TU.chr2.1161	C4-hypo_down	NA	NA	-2.365	0.008	0.043	-0.036	CHH	NA	NA	NA	NA	NA	NA	NA	NA	#N/A	uncharacterizedproteinLOC101308361[Fragariavescasubsp.vesca]
evm.TU.chr0.159	C4-hypo_down	NA	NA	-2.166	0.377	0.508	-0.13	CHH	NA	NA	NA	NA	NA	NA	NA	NA	Protein NRT1/ PTR FAMILY 3.1 GN=F24J5.19 OS=Arabidopsis thaliana (Mouse-ear cress) PE=2 SV=1	probablenitritetransporterAt1g68570-like[Fragariavescasubsp.vesca]
evm.TU.chr1.1261	C4-hypo_down	NA	-1.51	NA	NA	NA	NA	NA	0.052	0.114	-0.062	CHH	NA	NA	NA	NA	#N/A	uncharacterizedproteinLOC101315055[Fragariavescasubsp.vesca]
evm.TU.chr1.2560	C4-hypo_down	NA	-1.559	NA	0.069	0.152	-0.082	CHH	NA	NA	NA	NA	NA	NA	NA	NA	#N/A	uncharacterizedproteinLOC103339143isoformX2[Prunusmume]
evm.TU.chr6.3364	C4-hypo_down	-5.067	-4.217	-4.311	0.096	0.196	-0.099	CHH	0.102	0.254	-0.153	CHH	0.083	0.194	-0.111	CHH	Putative laccase-9 (Precursor) OS=Oryza sativa subsp. japonica (Rice) PE=3 SV=1	putativelaccase-9-like[Fragariavescasubsp.vesca]
evm.TU.chr4.2327	C4-hypo_down	NA	-2.654	NA	0.046	0.13	-0.085	CHH	NA	NA	NA	NA	NA	NA	NA	NA	3-ketoacyl-CoA synthase 6 GN=T26J14.10 OS=Arabidopsis thaliana (Mouse-ear cress) PE=1 SV=1	3-ketoacyl-CoAsynthase6-like[Fragariavescasubsp.vesca]
evm.TU.chr0.780	C4-hypo_down	-5.916	-8.745	-7.747	0.381	0.691	-0.31	CHH	0.224	0.338	-0.113	CHH	0.138	0.721	-0.583	CHH	Branched-chain-amino-acid aminotransferase 2, chloroplastic (Precursor) GN=BCAT2 OS=Arabidopsis thaliana (Mouse-ear cress) PE=1 SV=1	branched-chain-amino-acidaminotransferase2,chloroplastic-like[Fragariavescasubsp.vesca]
evm.TU.chr1.1398	C4-hypo_down	NA	-1.405	-1.612	0.112	0.308	-0.196	CHH	NA	NA	NA	NA	NA	NA	NA	NA	#N/A	phospholipaseA1-IIbeta-like[Fragariavescasubsp.vesca]
evm.TU.chr1.2674	C4-hypo_down	NA	-1.426	-1.231	NA	NA	NA	NA	NA	NA	NA	NA	0.116	0.215	-0.099	CG	Probable inactive receptor kinase At5g10020 (Precursor) GN=At5g10020 OS=Arabidopsis thaliana (Mouse-ear cress) PE=1 SV=2	probableinactivereceptorkinaseAt5g10020-like[Fragariavescasubsp.vesca]
evm.TU.chr4.917	C4-hypo_down	-3.927	-5.924	-5.716	0.07	0.13	-0.061	CHH	NA	NA	NA	NA	NA	NA	NA	NA	#N/A	uncharacterizedproteinLOC101307690[Fragariavescasubsp.vesca]
evm.TU.chr5.343	C4-hypo_down	NA	-2.935	-1.969	0.293	0.407	-0.115	CHH	NA	NA	NA	NA	NA	NA	NA	NA	ABC transporter C family member 10 GN=F17J16.190 OS=Arabidopsis thaliana (Mouse-ear cress) PE=2 SV=2	ABCtransporterCfamilymember10-like[Pyrusxbretschneideri]
evm.TU.chr3.718	C4-hypo_down	NA	-1.146	NA	NA	NA	NA	NA	0.038	0.131	-0.094	CHH	NA	NA	NA	NA	Protein IQ-DOMAIN 1 GN=IQD1 OS=Arabidopsis thaliana (Mouse-ear cress) PE=1 SV=1	uncharacterizedproteinLOC101312324[Fragariavescasubsp.vesca]
evm.TU.chr6.1694	C4-hypo_down	NA	-1.256	NA	0.316	0.437	-0.121	CHH	NA	NA	NA	NA	0.277	0.395	-0.118	CHH	Serine/threonine-protein kinase BLUS1 GN=BLUS1 OS=Arabidopsis thaliana (Mouse-ear cress) PE=1 SV=1	uncharacterizedproteinLOC101304695[Fragariavescasubsp.vesca]
evm.TU.chr3.3327	C4-hypo_down	NA	-1.266	NA	0.312	0.427	-0.116	CHH	NA	NA	NA	NA	NA	NA	NA	NA	Zinc-metallopeptidase, peroxisomal GN=PXM16 OS=Arabidopsis thaliana (Mouse-ear cress) PE=2 SV=1	insulin-degradingenzyme-like[Fragariavescasubsp.vesca]
evm.TU.chr7.2290	C4-hypo_down	-5.652	-6.796	-5.689	NA	NA	NA	NA	NA	NA	NA	NA	0.166	0.265	-0.099	CHH	#N/A	#N/A
evm.TU.chr6.2108	C4-hypo_down	NA	-3.515	-3.306	0.165	0.264	-0.099	CHH	0.301	0.182	0.12	CHH	NA	NA	NA	NA	Pleiotropic drug resistance protein 1 GN=PDR1 OS=Nicotiana plumbaginifolia (Leadwort-leaved tobacco) PE=1 SV=1	pleiotropicdrugresistanceprotein1-likeisoformX2[Malusdomestica]
evm.TU.chr3.2086	C4-hypo_down	NA	-2.214	-1.398	NA	NA	NA	NA	0.189	0.351	-0.162	CHH	0.148	0.33	-0.182	CHH	ABC transporter G family member 9 GN=F27G19.20 OS=Arabidopsis thaliana (Mouse-ear cress) PE=3 SV=2	inactivebeta-amylase4,chloroplastic-like[Fragariavescasubsp.vesca]
evm.TU.chr2.1492	C4-hypo_down	NA	-1.107	NA	NA	NA	NA	NA	0.092	0.169	-0.077	CHH	0.101	0.168	-0.067	CHH	14 kDa zinc-binding protein (Fragment) OS=Brassica juncea (Indian mustard) PE=2 SV=1	uncharacterizedHIT-likeproteinRv1262c/MT1300-like[Fragariavescasubsp.vesca]
evm.TU.chr1.2623	C4-hypo_down	NA	-1.194	-1.037	0.136	0.225	-0.089	CHH	NA	NA	NA	NA	NA	NA	NA	NA	Probable plastid-lipid-associated protein 7, chloroplastic (Precursor) GN=MYH9.3 OS=Arabidopsis thaliana (Mouse-ear cress) PE=2 SV=1	probableplastid-lipid-associatedprotein7,chloroplastic-like[Fragariavescasubsp.vesca]
evm.TU.chr7.710	C4-hypo_down	NA	-1.785	-2.025	0.422	0.617	-0.195	CHH	0.349	0.553	-0.204	CHH	0.267	0.526	-0.259	CHH	Ent-kaurenoic acid oxidase 1 GN=YUP8H12.23 OS=Arabidopsis thaliana (Mouse-ear cress) PE=2 SV=1	ent-kaurenoicacidoxidase1-like[Fragariavescasubsp.vesca]
evm.TU.chr2.3027	C4-hypo_down	NA	-1.834	-1.699	0.079	0.155	-0.076	CHH	NA	NA	NA	NA	NA	NA	NA	NA	#N/A	#N/A
evm.TU.chr3.2819	C4-hypo_down	NA	-1.493	-1.055	0.262	0.36	-0.099	CHH	0.124	0.231	-0.107	CHH	NA	NA	NA	NA	#N/A	#N/A
evm.TU.chr2.3082	C4-hypo_down	NA	-2	NA	0.007	0.037	-0.03	CHH	0.006	0.036	-0.03	CHH	0.006	0.037	-0.031	CHH	#N/A	E3ubiquitin-proteinligasePUB23-like[Fragariavescasubsp.vesca]
evm.TU.chr5.1599	C4-hypo_down	NA	-2.099	-1.531	0.167	0.247	-0.08	CHH	NA	NA	NA	NA	NA	NA	NA	NA	Phosphoethanolamine N-methyltransferase 1 GN=MEB5.22 OS=Arabidopsis thaliana (Mouse-ear cress) PE=1 SV=1	phosphoethanolamineN-methyltransferase1-like[Fragariavescasubsp.vesca]
evm.TU.chr6.3587	C4-hypo_down	-1.517	-3.266	-2.873	0.322	0.463	-0.141	CHH	NA	NA	NA	NA	NA	NA	NA	NA	NADP-dependent alkenal double bond reductase P1 GN=P1 OS=Arabidopsis thaliana (Mouse-ear cress) PE=1 SV=1	NADP-dependentalkenaldoublebondreductaseP1-like[Fragariavescasubsp.vesca]
evm.TU.chr3.3219	C4-hypo_down	NA	-5.925	-6.76	0.412	0.532	-0.12	CHH	0.368	0.506	-0.138	CHH	0.273	0.426	-0.153	CHH	Acyltransferase-like protein At1g54570, chloroplastic (Precursor) GN=At1g54570 OS=Arabidopsis thaliana (Mouse-ear cress) PE=2 SV=1	acyltransferase-likeproteinAt1g54570,chloroplastic-like[Fragariavescasubsp.vesca]
evm.TU.chr3.371	C4-hypo_down	-4.488	-3.519	-6.897	NA	NA	NA	NA	NA	NA	NA	NA	0.78	0.972	-0.191	CG	Probable trehalose-phosphate phosphatase D GN=TPPD OS=Arabidopsis thaliana (Mouse-ear cress) PE=2 SV=1	probabletrehalose-phosphatephosphataseD-like[Fragariavescasubsp.vesca]
evm.TU.chr7.2557	C4-hypo_down	NA	-1.122	NA	0.682	0.884	-0.202	CG	NA	NA	NA	NA	0.591	0.817	-0.226	CG	Probable plastid-lipid-associated protein 14, chloroplastic (Precursor) GN=PAP14 OS=Arabidopsis thaliana (Mouse-ear cress) PE=1 SV=1	uncharacterizedproteinLOC101309974[Fragariavescasubsp.vesca]
evm.TU.chr7.1223	C4-hypo_down	NA	-2.157	NA	0.137	0.266	-0.129	CHH	NA	NA	NA	NA	NA	NA	NA	NA	Probable disease resistance RPP8-like protein 2 GN=RPP8L2 OS=Arabidopsis thaliana (Mouse-ear cress) PE=3 SV=1	probablediseaseresistanceRPP8-likeprotein2-like[Fragariavescasubsp.vesca]
evm.TU.chr6.1741	C4-hypo_down	NA	-1.431	NA	NA	NA	NA	NA	0.019	0.086	-0.066	CHH	NA	NA	NA	NA	Phospholipase A1-IIdelta GN=At2g42690 OS=Arabidopsis thaliana (Mouse-ear cress) PE=1 SV=1	phospholipaseA1-IIdelta-like[Fragariavescasubsp.vesca]
evm.TU.chr6.1711	C4-hypo_down	NA	-2.775	-2.366	0.19	0.33	-0.141	CHH	NA	NA	NA	NA	NA	NA	NA	NA	Protein trichome birefringence-like 43 GN=TBL43 OS=Arabidopsis thaliana (Mouse-ear cress) PE=2 SV=1	uncharacterizedproteinLOC101291258[Fragariavescasubsp.vesca]
evm.TU.chr7.1250	C4-hypo_down	NA	-1.701	-1.57	0.126	0.201	-0.075	CHH	NA	NA	NA	NA	NA	NA	NA	NA	Protein TRANSPARENT TESTA 12 GN=F17J16_80 OS=Arabidopsis thaliana (Mouse-ear cress) PE=2 SV=1	proteinTRANSPARENTTESTA12-like[Fragariavescasubsp.vesca]
evm.TU.chr4.2108	C4-hypo_down	-4.096	-3.059	NA	NA	NA	NA	NA	0.081	0.18	-0.099	CHH	NA	NA	NA	NA	Very-long-chain 3-oxoacyl-CoA reductase 1 GN=F12A21.31 OS=Arabidopsis thaliana (Mouse-ear cress) PE=1 SV=1	very-long-chain3-oxoacyl-CoAreductase1-like[Fragariavescasubsp.vesca]
evm.TU.chr5.195_evm.TU.chr5.196	C4-hypo_down	NA	-1.709	NA	0.18	0.303	-0.123	CHH	NA	NA	NA	NA	NA	NA	NA	NA	Probable copper-transporting ATPase HMA5 GN=HMA5 OS=Arabidopsis thaliana (Mouse-ear cress) PE=1 SV=2	putativecopper-transportingATPaseHMA5-like[Fragariavescasubsp.vesca]
evm.TU.chr5.3392	C4-hypo_down	NA	-1.757	-1.429	0.437	0.59	-0.153	CHH	0.499	0.672	-0.173	CHH	0.481	0.632	-0.151	CHH	#N/A	#N/A
evm.TU.chr5.2072	C4-hypo_down	NA	-1.6	NA	0.314	0.494	-0.18	CHH	NA	NA	NA	NA	0.275	0.495	-0.22	CHH	#N/A	#N/A
evm.TU.chr6.1907	C4-hypo_down	-1.025	-1.682	NA	0.139	0.358	-0.219	CHG	0.091	0.358	-0.266	CHG	0.051	0.358	-0.307	CHG	Probable glycerol-3-phosphate dehydrogenase [NAD(+)] 1, cytosolic OS=Oryza sativa subsp. japonica (Rice) PE=2 SV=1	LOWQUALITYPROTEIN:glycerol-3-phosphatedehydrogenase[NAD(+)]GPDHC1,cytosolic-like[Fragariavescasubsp.vesca]
evm.TU.chr7.2423	C4-hypo_down	-1.037	-1.535	-1.098	NA	NA	NA	NA	0.088	0.165	-0.078	CHH	NA	NA	NA	NA	Protein TRANSPARENT TESTA 12 GN=F17J16_80 OS=Arabidopsis thaliana (Mouse-ear cress) PE=2 SV=1	proteinTRANSPARENTTESTA12-like[Fragariavescasubsp.vesca]
evm.TU.chr6.359	C4-hypo_down	NA	-2.654	-2.283	NA	NA	NA	NA	NA	NA	NA	NA	0.334	0.49	-0.156	CHH	Sugar transporter ERD6 GN=F7G19.19 OS=Arabidopsis thaliana (Mouse-ear cress) PE=1 SV=3	LOWQUALITYPROTEIN:sugartransporterERD6-like[Fragariavescasubsp.vesca]
evm.TU.chr6.277	C4-hypo_down	NA	-1.979	-2.027	NA	NA	NA	NA	NA	NA	NA	NA	0.524	0.658	-0.134	CG	Luminal-binding protein (Precursor) OS=Solanum lycopersicum (Tomato) PE=1 SV=1	luminal-bindingprotein4-like[Fragariavescasubsp.vesca]
evm.TU.chr3.1325	C4-hypo_down	NA	-1.32	NA	0.599	0.813	-0.214	CHG	NA	NA	NA	NA	NA	NA	NA	NA	#N/A	#N/A
evm.TU.chr1.2130	C4-hypo_down	NA	-2.322	-1.512	0.107	0.169	-0.062	CHH	NA	NA	NA	NA	NA	NA	NA	NA	Beta-galactosidase 3 (Precursor) OS=Oryza sativa subsp. japonica (Rice) PE=3 SV=1	beta-galactosidase10-like[Fragariavescasubsp.vesca]
evm.TU.chr6.1196	C4-hypo_down	NA	-1.89	-1.767	0.171	0.269	-0.098	CHH	0.598	0.741	-0.143	CHH	0.603	0.724	-0.121	CHH	#N/A	UPF0554proteinC2orf43homolog[Fragariavescasubsp.vesca]
evm.TU.chr4.400	C4-hypo_down	NA	-2.464	-2.675	0.329	0.455	-0.126	CHH	NA	NA	NA	NA	NA	NA	NA	NA	#N/A	#N/A
evm.TU.chr4.405	C4-hypo_down	NA	-1.806	-1.275	0.382	0.587	-0.205	CHH	0.384	0.587	-0.203	CHH	0.297	0.565	-0.267	CHH	#N/A	triggerfactor-like[Fragariavescasubsp.vesca]
evm.TU.chr5.1877	C4-hypo_down	NA	-1.361	-1.055	0.31	0.454	-0.144	CHH	NA	NA	NA	NA	NA	NA	NA	NA	#N/A	uncharacterizedproteinLOC101298138[Fragariavescasubsp.vesca]
evm.TU.chr6.1991	C4-hypo_down	NA	-1.292	NA	0.366	0.481	-0.115	CHH	NA	NA	NA	NA	NA	NA	NA	NA	Two-component response regulator ARR9 GN=F24I3.120 OS=Arabidopsis thaliana (Mouse-ear cress) PE=1 SV=1	two-componentresponseregulatorARR9-like[Fragariavescasubsp.vesca]
evm.TU.chr7.1333	C4-hypo_down	NA	-2.329	-1.634	0.049	0.217	-0.168	CHH	0.096	0.243	-0.147	CHH	0.097	0.235	-0.138	CHH	Protein ASPARTIC PROTEASE IN GUARD CELL 1 (Precursor) GN=ASPG1 OS=Arabidopsis thaliana (Mouse-ear cress) PE=1 SV=1	proteinASPARTICPROTEASEINGUARDCELL1-like[Fragariavescasubsp.vesca]
evm.TU.chr5.2311	C4-hypo_down	-1.858	-1.727	-2.414	0.444	0.577	-0.134	CHH	0.45	0.616	-0.166	CHH	0.388	0.594	-0.206	CHH	F-box protein At5g46170 GN=At5g46170 OS=Arabidopsis thaliana (Mouse-ear cress) PE=2 SV=1	F-boxproteinAt5g46170-like[Pyrusxbretschneideri]
evm.TU.chr6.1271	C4-hypo_down	NA	-1.685	NA	0.24	0.411	-0.171	CHG	0.217	0.411	-0.194	CHG	NA	NA	NA	NA	125 kDa kinesin-related protein GN=TKRP125 OS=Nicotiana tabacum (Common tobacco) PE=1 SV=1	125kDakinesin-relatedprotein-like[Fragariavescasubsp.vesca]
evm.TU.chr6.1272	C4-hypo_down	-1.598	-1.642	-2.069	NA	NA	NA	NA	NA	NA	NA	NA	0.518	0.728	-0.211	CG	#N/A	uncharacterizedproteinLOC101300265[Fragariavescasubsp.vesca]
evm.TU.chr2.934	C4-hypo_down	NA	-1.208	-1.199	0.138	0.225	-0.087	CHH	NA	NA	NA	NA	NA	NA	NA	NA	Methylmalonate-semialdehyde dehydrogenase [acylating], mitochondrial (Precursor) OS=Arabidopsis thaliana (Mouse-ear cress) PE=2 SV=2	methylmalonate-semialdehydedehydrogenase[acylating],mitochondrial-like[Fragariavescasubsp.vesca]
evm.TU.chr1.1704	C4-hypo_down	NA	-4.598	-4.521	0.173	0.282	-0.108	CHH	0.186	0.292	-0.105	CHH	0.18	0.287	-0.107	CHH	Putative laccase-9 (Precursor) OS=Oryza sativa subsp. japonica (Rice) PE=3 SV=1	putativelaccase-9-like[Fragariavescasubsp.vesca]
evm.TU.chr6.3845	C4-hypo_down	NA	-1.705	NA	0.142	0.221	-0.079	CHH	0.04	0.144	-0.105	CG	0.144	0.245	-0.1	CHH	Major pollen allergen Lig v 1 OS=Ligustrum vulgare (Common privet) PE=1 SV=2	uncharacterizedproteinLOC101310241[Fragariavescasubsp.vesca]
evm.TU.chr5.2469	C4-hypo_down	NA	-1.011	NA	0.123	0.22	-0.097	CHH	NA	NA	NA	NA	NA	NA	NA	NA	#N/A	uncharacterizedproteinLOC101297355[Fragariavescasubsp.vesca]
evm.TU.chr5.423	C4-hypo_down	NA	-1.742	-1.51	0.162	0.256	-0.095	CHH	NA	NA	NA	NA	NA	NA	NA	NA	#N/A	uncharacterizedproteinLOC101312449[Fragariavescasubsp.vesca]
evm.TU.chr3.1069	C4-hypo_down	NA	-1.975	-1.621	NA	NA	NA	NA	0.454	0.634	-0.18	CG	NA	NA	NA	NA	#N/A	#N/A
evm.TU.chr7.810	C4-hypo_down	NA	-3	-2.156	0.098	0.172	-0.074	CHH	NA	NA	NA	NA	NA	NA	NA	NA	#N/A	uncharacterizedproteinLOC101295667[Fragariavescasubsp.vesca]
evm.TU.chr2.3598	C4-hypo_down	NA	-1.181	NA	0.285	0.496	-0.212	CHH	0.027	0.202	-0.174	CHH	0.31	0.511	-0.2	CHH	Protein ASPARTIC PROTEASE IN GUARD CELL 2 (Precursor) GN=ASPG2 OS=Arabidopsis thaliana (Mouse-ear cress) PE=2 SV=1	proteinASPARTICPROTEASEINGUARDCELL2-like[Fragariavescasubsp.vesca]
evm.TU.chr6.730	C4-hypo_down	NA	-2.304	-1.471	NA	NA	NA	NA	NA	NA	NA	NA	0.761	0.938	-0.178	CG	#N/A	uncharacterizedproteinLOC101300547[Fragariavescasubsp.vesca]
evm.TU.chr7.44	C4-hypo_down	-1.995	-3.8	-2.895	0.145	0.248	-0.103	CHH	NA	NA	NA	NA	NA	NA	NA	NA	#N/A	uncharacterizedproteinLOC101295559[Fragariavescasubsp.vesca]
evm.TU.chr3.938	C4-hypo_down	NA	-1.716	NA	0.138	0.236	-0.098	CHH	NA	NA	NA	NA	NA	NA	NA	NA	Subtilisin-like protease SBT5.3 (Precursor) OS=Arabidopsis thaliana (Mouse-ear cress) PE=2 SV=1	subtilisin-likeprotease-like[Fragariavescasubsp.vesca]
evm.TU.chr7.184	C4-hypo_down	NA	-1.626	-1.349	0.323	0.43	-0.108	CHH	NA	NA	NA	NA	NA	NA	NA	NA	Protochlorophyllide-dependent translocon component 52, chloroplastic (Precursor) GN=L73G19.30 OS=Arabidopsis thaliana (Mouse-ear cress) PE=1 SV=1	protochlorophyllide-dependenttransloconcomponent52,chloroplastic-like[Fragariavescasubsp.vesca]
evm.TU.chr5.473	C4-hypo_down	NA	-1.11	NA	0.202	0.307	-0.105	CHH	NA	NA	NA	NA	NA	NA	NA	NA	#N/A	uncharacterizedproteinLOC101293792[Fragariavescasubsp.vesca]
evm.TU.chr5.3044_evm.TU.chr5.3045	C4-hypo_down	NA	-1.028	NA	0.116	0.207	-0.09	CHH	0.123	0.237	-0.114	CHH	0.15	0.241	-0.091	CHH	Pentatricopeptide repeat-containing protein At1g10910, chloroplastic (Precursor) GN=At1g10910 OS=Arabidopsis thaliana (Mouse-ear cress) PE=2 SV=1	pentatricopeptiderepeat-containingproteinAt1g10910,chloroplastic-like[Fragariavescasubsp.vesca]
evm.TU.chr2.698	C4-hypo_down	NA	-1.806	NA	0.365	0.537	-0.172	CHH	NA	NA	NA	NA	NA	NA	NA	NA	#N/A	#N/A
evm.TU.chr2.3296	C4-hypo_down	NA	-3.223	NA	NA	NA	NA	NA	0.118	0.011	0.107	CHH	0.133	0.208	-0.075	CHH	ABC transporter B family member 13 GN=F13K9.5 OS=Arabidopsis thaliana (Mouse-ear cress) PE=3 SV=1	hypotheticalproteinPRUPE_ppa000363mg[Prunuspersica]
evm.TU.chr4.841	C4-hypo_down	NA	-1.581	-2.107	0.407	0.539	-0.132	CHH	0.497	0.383	0.114	CHH	NA	NA	NA	NA	Meiotic recombination protein DMC1 homolog OS=Glycine max (Soybean) PE=2 SV=1	meioticrecombinationproteinDMC1homolog[Eucalyptusgrandis]
evm.TU.chr4.907	C4-hypo_down	NA	-1.02	NA	0.181	0.291	-0.11	CHH	0.322	0.209	0.114	CHH	0.166	0.099	0.068	CHH	Probable cysteine proteinase At3g19400 (Precursor) GN=At3g19400 OS=Arabidopsis thaliana (Mouse-ear cress) PE=2 SV=1	putativecysteineproteinase[Arabidopsisthaliana]
evm.TU.chr7.769	C4-hypo_down	-2.498	-3.195	-2.171	0.056	0.11	-0.054	CHH	NA	NA	NA	NA	0.492	0.382	0.11	CHH	Protein ECERIFERUM 1 GN=CER1 OS=Arabidopsis thaliana (Mouse-ear cress) PE=1 SV=1	proteinECERIFERUM1-like[Fragariavescasubsp.vesca]
evm.TU.chr7.2288	C4-hypo_down	-2.333	-9.669	-8.134	0.019	0.172	-0.153	CHH	0.287	0.1	0.187	CHH	NA	NA	NA	NA	Cytochrome P450 704C1 GN=CYP704C1 OS=Pinus taeda (Loblolly pine) PE=2 SV=1	cytochromeP450704C1-like[Fragariavescasubsp.vesca]
evm.TU.chr1.1317	C4-hypo_down	NA	-1.62	-1.462	0.197	0.301	-0.104	CHH	0.366	0.227	0.139	CHH	0.227	0.344	-0.117	CHH	Salicylic acid-binding protein 2 GN=SABP2 OS=Nicotiana tabacum (Common tobacco) PE=1 SV=1	salicylicacid-bindingprotein2-likeisoform1[Fragariavescasubsp.vesca]
evm.TU.chr5.3305	C4-hypo_down	NA	-1.04	NA	0.439	0.61	-0.171	CHH	0.14	0.066	0.073	CHH	NA	NA	NA	NA	#N/A	uncharacterizedproteinLOC101304295[Fragariavescasubsp.vesca]
evm.TU.chr0.538	C4-hypo_down	NA	-1.306	NA	0.122	0.22	-0.098	CHH	0.131	0.068	0.063	CHH	NA	NA	NA	NA	VIN3-like protein 2 GN=F9N11.50 OS=Arabidopsis thaliana (Mouse-ear cress) PE=1 SV=1	proteinVERNALIZATIONINSENSITIVE3-like[Fragariavescasubsp.vesca]
evm.TU.chr4.2904	C4-hypo_down	-3.11	-4.277	-3.685	0.472	0.296	0.175	CG	NA	NA	NA	NA	0.383	0.547	-0.164	CG	Polygalacturonase At1g48100 (Precursor) GN=At1g48100 OS=Arabidopsis thaliana (Mouse-ear cress) PE=2 SV=1	polygalacturonaseAt1g48100-like[Fragariavescasubsp.vesca]
evm.TU.chr5.2269	C4-hypo_down	NA	-1.009	NA	0.251	0.351	-0.1	CHH	0.121	0.048	0.073	CHH	0.091	0.258	-0.166	CHH	#N/A	proteinnotumhomolog[Fragariavescasubsp.vesca]
evm.TU.chr4.3105	C4-hypo_down	-2.123	-2.819	-2.14	0.178	0.359	-0.181	CHH	0.21	0.376	-0.166	CHH	0.194	0.352	-0.157	CHH	#N/A	#N/A
evm.TU.chr6.2509	C4-hypo_down	NA	-1.853	-1.706	0.09	0.191	-0.1	CHH	NA	NA	NA	NA	0.126	0.025	0.101	CHG	Phosphoglycerate kinase 2, chloroplastic (Precursor) GN=At1g56190 OS=Arabidopsis thaliana (Mouse-ear cress) PE=2 SV=3	phosphoglyceratekinase-like[Fragariavescasubsp.vesca]
evm.TU.chr6.3917	C4-hypo_down	NA	-1.146	NA	0.083	0.021	0.062	CHH	0.442	0.574	-0.131	CHH	0.305	0.49	-0.185	CHH	BAG family molecular chaperone regulator 8, chloroplastic (Precursor) GN=BAG1 OS=Arabidopsis thaliana (Mouse-ear cress) PE=1 SV=1	BAGfamilymolecularchaperoneregulator8,chloroplastic-like[Fragariavescasubsp.vesca]
evm.TU.chr1.322	C4-hypo_down	NA	-3.728	-2.334	0.178	0.062	0.116	CHH	0.202	0.34	-0.138	CHH	0.177	0.473	-0.296	CHH	#N/A	nephrocystin-3-like[Fragariavescasubsp.vesca]
evm.TU.chr3.3616	C4-hypo_down	NA	-1.756	-1.938	0.13	0.393	-0.263	CHH	0.218	0.363	-0.145	CHH	0.451	0.311	0.14	CHH	Vacuolar protein sorting-associated protein 54, chloroplastic (Precursor) GN=VPS54 OS=Arabidopsis thaliana (Mouse-ear cress) PE=1 SV=1	vacuolarproteinsorting-associatedprotein54-like[Fragariavescasubsp.vesca]
evm.TU.chr4.2019_evm.TU.chr4.2020	C4-hypo_down	NA	-1.048	NA	0.304	0.408	-0.104	CHH	0.417	0.556	-0.139	CHH	0.279	0.099	0.18	CHH	Sulfite oxidase OS=Arabidopsis thaliana (Mouse-ear cress) PE=1 SV=1	sulfiteoxidase-like[Fragariavescasubsp.vesca]
evm.TU.chr3.3606	C4-hypo_down	NA	NA	-1.517	0.114	0.186	-0.071	CHH	0.309	0.449	-0.14	CHH	0.085	0.179	-0.094	CHH	#N/A	uncharacterizedproteinLOC101305059[Fragariavescasubsp.vesca]

## Sheet: Table S5
Table S5. differentially expressed transcription factors (TF).
Gene_id	FPKM_T0_mean	FPKM_T4_mean	FPKM_T8_mean	FPKM_T12_mean	log2 FoldChange(T4 vs T0)	log2 FoldChange(T8 vs T0)	log2 FoldChange(T12 vs T0)	PlantTFDB	Swissprot_annotation
evm.TU.chr3.1848	25.7623	14.3882	3.94811	7.06277	-0.840376	-2.70603	-1.86696	ARF	Auxin response factor 4 GN=ARF4 OS=Arabidopsis thaliana (Mouse-ear cress) PE=1 SV=1
evm.TU.chr3.465	22.5818	10.9009	5.62653	10.6609	-1.05072	-2.00484	-1.08283	ARF	Auxin response factor 6 GN=ARF6 OS=Arabidopsis thaliana (Mouse-ear cress) PE=1 SV=2
evm.TU.chr3.1914	4.1342	2.45536	1.14617	1.45928	-0.751672	-1.85079	-1.50235	ARF	Auxin response factor 18 OS=Oryza sativa subsp. japonica (Rice) PE=2 SV=1
evm.TU.chr3.374	8.06138	9.24793	17.708	13.6173	0.198103	1.1353	0.756342	B3	B3 domain-containing protein Os07g0563300 GN=OJ1720_F04.105 OS=Oryza sativa subsp. japonica (Rice) PE=3 SV=2
evm.TU.chr0.521	4.01454	5.32396	8.88471	4.92053	0.407267	1.14609	0.29358	B3	B3 domain-containing protein Os07g0679700 GN=OJ1205_F02.12 OS=Oryza sativa subsp. japonica (Rice) PE=2 SV=1
evm.TU.chr3.635	8.17809	13.6557	34.1201	30.0524	0.739668	2.06079	1.87765	BES1	BES1/BZR1 homolog protein 4 GN=BEH4 OS=Arabidopsis thaliana (Mouse-ear cress) PE=1 SV=1
evm.TU.chr2.97	35.8547	12.1507	2.15403	4.03591	-1.56113	-4.05705	-3.1512	bHLH	Transcription factor bHLH121 GN=MPN9.10 OS=Arabidopsis thaliana (Mouse-ear cress) PE=2 SV=1
evm.TU.chr2.749	91.2272	60.3867	8.9224	14.0444	-0.595233	-3.35396	-2.69947	bHLH	Transcription factor bHLH63 GN=T4L20.110 OS=Arabidopsis thaliana (Mouse-ear cress) PE=1 SV=1
evm.TU.chr7.1414	7.03978	1.82294	1.07784	1.01731	-1.94926	-2.70738	-2.79077	bHLH	Transcription factor bHLH57 GN=F11O4.13 OS=Arabidopsis thaliana (Mouse-ear cress) PE=2 SV=1
evm.TU.chr4.1010	34.1007	21.9663	6.04803	11.8533	-0.634508	-2.49526	-1.52451	bHLH	Transcription factor bHLH77 GN=MYM9.3 OS=Arabidopsis thaliana (Mouse-ear cress) PE=1 SV=1
evm.TU.chr6.4034	14.589	20.5978	3.00768	5.36606	0.497603	-2.27816	-1.44295	bHLH	Transcription factor PRE6 GN=T2P11 OS=Arabidopsis thaliana (Mouse-ear cress) PE=1 SV=1
evm.TU.chr5.854	5.79681	7.07818	1.38382	2.30261	0.288119	-2.0666	-1.33199	bHLH	Transcription factor bHLH137 GN=K3K7 OS=Arabidopsis thaliana (Mouse-ear cress) PE=2 SV=1
evm.TU.chr5.794	17.5049	12.4246	4.28161	6.68555	-0.494556	-2.03153	-1.38864	bHLH	Transcription factor bHLH93 GN=K21L13.16 OS=Arabidopsis thaliana (Mouse-ear cress) PE=1 SV=1
evm.TU.chr4.2683	52.0428	52.8679	14.8484	23.3514	0.0226948	-1.80939	-1.15619	bHLH	Transcription factor PRE6 GN=T2P11 OS=Arabidopsis thaliana (Mouse-ear cress) PE=1 SV=1
evm.TU.chr2.2802	8.24523	6.03054	2.56929	4.46563	-0.451273	-1.68219	-0.884697	bHLH	Transcription factor bHLH74 GN=T27I1.15 OS=Arabidopsis thaliana (Mouse-ear cress) PE=1 SV=1
evm.TU.chr5.864	39.593	43.2564	14.5846	24.6292	0.127668	-1.4408	-0.684871	bHLH	Transcription factor ICE1 OS=Arabidopsis thaliana (Mouse-ear cress) PE=1 SV=1
evm.TU.chr7.1164	3.06817	1.66538	1.23034	2.19211	-0.881523	-1.31832	-0.485056	bHLH	Transcription factor GLABRA 3 GN=At5g41315 OS=Arabidopsis thaliana (Mouse-ear cress) PE=1 SV=1
evm.TU.chr6.2141	27.1826	23.0744	11.1402	14.581	-0.236394	-1.28691	-0.898594	bHLH	Transcription factor bHLH48 GN=MHK10.2 OS=Arabidopsis thaliana (Mouse-ear cress) PE=2 SV=1
evm.TU.chr6.658	20.9057	21.2614	51.7016	40.9913	0.0243432	1.30631	0.971422	bHLH	Transcription factor PIF3 GN=F14J9.19 OS=Arabidopsis thaliana (Mouse-ear cress) PE=1 SV=1
evm.TU.chr4.40	9.21194	16.1657	23.0723	8.24953	0.811364	1.32459	-0.159192	bHLH	Transcription factor bHLH35 GN=MUL3.10 OS=Arabidopsis thaliana (Mouse-ear cress) PE=2 SV=1
evm.TU.chr2.2040	21.181	40.4933	58.2656	47.0497	0.934911	1.45987	1.15141	bHLH	Basic helix-loop-helix protein A GN=BHLH OS=Pisum sativum (Garden pea) PE=3 SV=1
evm.TU.chr3.691	2.125	3.47977	6.6746	4.95506	0.711526	1.65122	1.22144	bHLH	Transcription factor AIG1 GN=K13N2.1 OS=Arabidopsis thaliana (Mouse-ear cress) PE=1 SV=1
evm.TU.chr5.1006	0.972125	9.16486	15.3986	4.3182	3.2369	3.98551	2.15121	bHLH	#N/A
evm.TU.chr1.1112	13.3184	6.41399	2.0923	2.28979	-1.05412	-2.67025	-2.54013	bZIP	Ocs element-binding factor 1 GN=OBF1 OS=Zea mays (Maize) PE=2 SV=2
evm.TU.chr3.3331	6.95097	2.94224	1.61893	1.51889	-1.2403	-2.10217	-2.19419	bZIP	Transcription factor RF2b GN=RF2b OS=Oryza sativa subsp. japonica (Rice) PE=1 SV=1
evm.TU.chr5.351	30.0685	17.5772	11.2893	10.1758	-0.774544	-1.4133	-1.56311	bZIP	Transcriptional activator TAF-1 (Fragment) GN=TAF1 OS=Nicotiana tabacum (Common tobacco) PE=2 SV=1
evm.TU.chr7.2044	16.7787	10.4635	7.12125	6.52237	-0.681265	-1.23643	-1.36316	bZIP	Transcription factor RF2b GN=RF2b OS=Oryza sativa subsp. japonica (Rice) PE=1 SV=1
evm.TU.chr2.2815	13.6134	9.91142	6.31232	8.01822	-0.45786	-1.10878	-0.76367	bZIP	Ocs element-binding factor 1 GN=OBF1 OS=Zea mays (Maize) PE=2 SV=2
evm.TU.chr2.1121	5.47376	5.57756	11.6139	9.991	0.0271018	1.08525	0.868098	bZIP	G-box-binding factor 4 GN=F21M11.10 OS=Arabidopsis thaliana (Mouse-ear cress) PE=1 SV=1
evm.TU.chr4.2229	29.0145	33.1195	64.3419	50.0472	0.190905	1.14898	0.786514	bZIP	TGACG-sequence-specific DNA-binding protein TGA-1B (Fragment) GN=TGA1B OS=Nicotiana tabacum (Common tobacco) PE=2 SV=1
evm.TU.chr7.220	23.6811	29.9985	53.047	45.8779	0.341154	1.16354	0.954063	bZIP	Transcription factor TGA6 OS=Arabidopsis thaliana (Mouse-ear cress) PE=1 SV=2
evm.TU.chr5.2731	28.5392	42.1239	69.6514	67.7916	0.561696	1.28721	1.24816	bZIP	bZIP transcription factor 60 GN=BZIP60 OS=Arabidopsis thaliana (Mouse-ear cress) PE=2 SV=1
evm.TU.chr2.3280	20.7527	21.5062	51.8585	30.7471	0.0514511	1.32128	0.567148	bZIP	Protein FD OS=Arabidopsis thaliana (Mouse-ear cress) PE=1 SV=1
evm.TU.chr6.1359	5.90568	9.3968	16.1562	16.6241	0.670067	1.45191	1.4931	bZIP	Transcription factor HBP-1a OS=Triticum aestivum (Wheat) PE=2 SV=1
evm.TU.chr2.2525	32.6299	57.5303	99.1514	65.6474	0.818129	1.60344	1.00854	bZIP	Transcription factor HY5 GN=F2I11_150 OS=Arabidopsis thaliana (Mouse-ear cress) PE=1 SV=1
evm.TU.chr2.3406	21.6824	68.2569	83.8007	63.7501	1.65445	1.95044	1.5559	bZIP	Ocs element-binding factor 1 GN=OBF1 OS=Zea mays (Maize) PE=2 SV=2
evm.TU.chr7.1268	18.3945	31.6565	98.6124	68.7796	0.783227	2.42249	1.90271	bZIP	Common plant regulatory factor 1 GN=CPRF1 OS=Petroselinum crispum (Parsley) PE=2 SV=1
evm.TU.chr4.3067	32.9352	18.9051	13.0818	15.2145	-0.800855	-1.33207	-1.11419	C2H2	Protein indeterminate-domain 4, chloroplastic {ECO:0000303|PubMed:16784536} (Precursor) OS=Arabidopsis thaliana (Mouse-ear cress) PE=1 SV=1
evm.TU.chr4.3064	19.4826	17.3172	7.8522	11.1804	-0.169986	-1.31102	-0.801217	C2H2	Protein indeterminate-domain 5, chloroplastic {ECO:0000303|PubMed:16784536} (Precursor) OS=Arabidopsis thaliana (Mouse-ear cress) PE=1 SV=1
evm.TU.chr5.1655	10.8515	10.193	4.61137	5.62759	-0.0903139	-1.23463	-0.947307	C2H2	Protein SHOOT GRAVITROPISM 5 GN=At2g01940 OS=Arabidopsis thaliana (Mouse-ear cress) PE=1 SV=1
evm.TU.chr4.2816	16.6659	10.9731	7.14162	8.41531	-0.602934	-1.22258	-0.985815	C2H2	Zinc finger protein 4 GN=ZFP4 OS=Arabidopsis thaliana (Mouse-ear cress) PE=2 SV=2
evm.TU.chr1.1224	15.1139	16.3936	33.5755	25.5051	0.117257	1.15153	0.754908	C2H2	Protein indeterminate-domain 1 {ECO:0000303|PubMed:16784536} OS=Arabidopsis thaliana (Mouse-ear cress) PE=1 SV=1
evm.TU.chr6.2186	4.69073	4.27576	10.4944	8.63487	-0.133633	1.16173	0.880362	C2H2	Zinc finger AN1 and C2H2 domain-containing stress-associated protein 11 GN=SAP11 OS=Arabidopsis thaliana (Mouse-ear cress) PE=2 SV=1
evm.TU.chr3.2238	21.7438	42.814	54.866	32.1962	0.977479	1.33531	0.566284	C2H2	Zinc finger protein ZAT5 GN=ZAT5 OS=Arabidopsis thaliana (Mouse-ear cress) PE=2 SV=1
evm.TU.chr7.1722	8.00508	14.1517	23.094	28.9082	0.821989	1.52853	1.85249	C2H2	Zinc finger protein ZAT11 GN=ZAT11 OS=Arabidopsis thaliana (Mouse-ear cress) PE=2 SV=1
evm.TU.chr3.2176	16.9328	30.9063	82.3862	73.9913	0.86808	2.28258	2.12754	C2H2	Histone deacetylase HDT1 GN=HDT1 OS=Solanum chacoense (Chaco potato) PE=2 SV=1
evm.TU.chr2.2859	19.1796	40.8052	96.2447	82.2767	1.08918	2.32714	2.10091	C2H2	Zinc finger protein ZAT10 GN=T22C5.18 OS=Arabidopsis thaliana (Mouse-ear cress) PE=2 SV=1
evm.TU.chr3.2397	0.982289	2.89214	15.278	6.92183	1.55792	3.95917	2.81693	C2H2	#N/A
evm.TU.chr4.1669	13.7508	10.3149	6.68204	7.81799	-0.414787	-1.04115	-0.814646	C3H	Zinc finger CCCH domain-containing protein 32 GN=At2g47850 OS=Arabidopsis thaliana (Mouse-ear cress) PE=2 SV=2
evm.TU.chr7.1926	23.0175	38.5149	46.5253	50.9162	0.742685	1.01528	1.14539	C3H	Zinc finger CCCH domain-containing protein 29 GN=At2g40140 OS=Arabidopsis thaliana (Mouse-ear cress) PE=2 SV=1
evm.TU.chr6.2585	4.58509	7.77313	10.6937	9.44204	0.761547	1.22174	1.04215	C3H	Zinc finger CCCH domain-containing protein 14 OS=Oryza sativa subsp. japonica (Rice) PE=2 SV=1
evm.TU.chr6.2412	27.0209	50.8627	96.8109	58.0102	0.91253	1.84109	1.10223	C3H	Zinc finger CCCH domain-containing protein 11 OS=Oryza sativa subsp. japonica (Rice) PE=2 SV=2
evm.TU.chr4.1608	212.329	127.431	89.6868	72.788	-0.736588	-1.24334	-1.54453	CO-like	Zinc finger protein CONSTANS-LIKE 5 GN=COL5 OS=Arabidopsis thaliana (Mouse-ear cress) PE=2 SV=2
evm.TU.chr5.1109	261.703	192.105	117.371	117.036	-0.446033	-1.15686	-1.16098	CO-like	Zinc finger protein CONSTANS-LIKE 16 GN=COL16 OS=Arabidopsis thaliana (Mouse-ear cress) PE=2 SV=2
evm.TU.chr4.2323	58.1112	7.84259	28.2605	14.9329	-2.88941	-1.04003	-1.96032	CO-like	Zinc finger protein CONSTANS-LIKE 16 GN=COL16 OS=Arabidopsis thaliana (Mouse-ear cress) PE=2 SV=2
evm.TU.chr4.268	16.4734	7.2391	2.97579	3.06798	-1.18625	-2.46879	-2.42478	CPP	Protein tesmin/TSO1-like CXC 2 OS=Arabidopsis thaliana (Mouse-ear cress) PE=1 SV=1
evm.TU.chr1.1319	10.7154	7.46005	4.7128	5.88909	-0.522434	-1.18504	-0.863575	Dof	Dof zinc finger protein DOF1.1 GN=F24B9.30 OS=Arabidopsis thaliana (Mouse-ear cress) PE=1 SV=2
evm.TU.chr5.1049	7.23583	20.0021	15.4304	15.6398	1.46692	1.09254	1.11199	Dof	Dof zinc finger protein DOF1.8 GN=DOF1.8 OS=Arabidopsis thaliana (Mouse-ear cress) PE=2 SV=1
evm.TU.chr6.1105	1.59647	2.44887	3.52597	4.79882	0.61723	1.14313	1.58779	Dof	Dof zinc finger protein DOF2.4 GN=DOF2.4 OS=Arabidopsis thaliana (Mouse-ear cress) PE=2 SV=1
evm.TU.chr4.2643	12.0048	19.292	26.9826	18.9839	0.684386	1.16841	0.661165	Dof	Cyclic dof factor 2 GN=MIJ24.16 OS=Arabidopsis thaliana (Mouse-ear cress) PE=1 SV=2
evm.TU.chr6.3992	37.041	83.9364	116.083	94.5998	1.18017	1.64797	1.35272	Dof	Cyclic dof factor 2 GN=MIJ24.16 OS=Arabidopsis thaliana (Mouse-ear cress) PE=1 SV=2
evm.TU.chr6.2968	5.619	10.9386	21.5758	18.6375	0.961042	1.94103	1.72982	Dof	Dof zinc finger protein DOF1.7 GN=F19C24.9 OS=Arabidopsis thaliana (Mouse-ear cress) PE=2 SV=1
evm.TU.chr1.1909	12.8534	8.3619	5.09914	5.99053	-0.620252	-1.33383	-1.1014	Dof	#N/A
evm.TU.chr7.1339	104.178	122.692	34.6676	46.9891	0.23599	-1.58739	-1.14865	ERF	Ethylene-responsive transcription factor ERF023 GN=ERF023 OS=Arabidopsis thaliana (Mouse-ear cress) PE=2 SV=1
evm.TU.chr3.770	15.6936	10.6658	7.34508	8.85652	-0.557183	-1.09533	-0.825368	ERF	Ethylene-responsive transcription factor 12 GN=F3M18.21 OS=Arabidopsis thaliana (Mouse-ear cress) PE=2 SV=1
evm.TU.chr5.2925	60.6804	99.2689	131.394	90.1345	0.710112	1.1146	0.570849	ERF	Ethylene-responsive transcription factor RAP2-4 OS=Arabidopsis thaliana (Mouse-ear cress) PE=1 SV=1
evm.TU.chr5.889	1.72983	3.88581	3.7917	9.30956	1.16759	1.13222	2.42808	ERF	Ethylene-responsive transcription factor ERF114 GN=ERF114 OS=Arabidopsis thaliana (Mouse-ear cress) PE=2 SV=1
evm.TU.chr3.2741	72.9797	60.2616	171.289	91.942	-0.276256	1.23087	0.333229	ERF	Ethylene-responsive transcription factor 4 GN=At3g15210 OS=Arabidopsis thaliana (Mouse-ear cress) PE=1 SV=1
evm.TU.chr5.1824	3.9076	7.31682	9.75057	9.06609	0.904936	1.31921	1.2142	ERF	Ethylene-responsive transcription factor 5 GN=MQL5_9 OS=Arabidopsis thaliana (Mouse-ear cress) PE=2 SV=1
evm.TU.chr5.405	2.12219	3.71142	5.54615	2.97709	0.806419	1.38594	0.488351	ERF	Ethylene-responsive transcription factor ERF061 GN=ERF061 OS=Arabidopsis thaliana (Mouse-ear cress) PE=2 SV=1
evm.TU.chr2.2921	41.9415	69.7384	111.549	93.1366	0.733574	1.41123	1.15097	ERF	Ethylene-responsive transcription factor ERF011 GN=ERF011 OS=Arabidopsis thaliana (Mouse-ear cress) PE=2 SV=1
evm.TU.chr7.1983	2.04946	4.74546	6.87492	9.63754	1.2113	1.7461	2.23342	ERF	Dehydration-responsive element-binding protein 2A GN=K18I23.22 OS=Arabidopsis thaliana (Mouse-ear cress) PE=1 SV=1
evm.TU.chr3.767	33.8541	100.557	170.874	105.731	1.5706	2.33553	1.643	ERF	Ethylene-responsive transcription factor 4 GN=ERF4 OS=Nicotiana sylvestris (Wood tobacco) PE=2 SV=1
evm.TU.chr3.3370	15.2537	31.989	81.0489	73.3052	1.06841	2.40963	2.26475	ERF	Pathogenesis-related genes transcriptional activator PTI6 GN=PTI6 OS=Solanum lycopersicum (Tomato) PE=2 SV=1
evm.TU.chr4.1889	2.10095	4.17819	12.208	13.7886	0.991834	2.53872	2.71436	ERF	Ethylene-responsive transcription factor ERF114 GN=ERF114 OS=Arabidopsis thaliana (Mouse-ear cress) PE=2 SV=1
evm.TU.chr6.2011	0.142954	0.641323	3.54286	3.97955	#N/A	4.64186	4.81779	ERF053	transcription factor ERF1 [Fragaria x ananassa]
evm.TU.chr6.2868	8.39723	16.7907	1.66472	4.05006	0.999675	-2.33463	-1.05197	G2-like	Protein PHR1-LIKE 1 GN=PHL1 OS=Arabidopsis thaliana (Mouse-ear cress) PE=1 SV=1
evm.TU.chr1.1341	10.1642	5.73313	3.45431	7.36662	-0.8261	-1.55703	-0.46442	G2-like	Transcription factor BOA GN=F2O15.230 OS=Arabidopsis thaliana (Mouse-ear cress) PE=2 SV=1
evm.TU.chr2.3527	6.82056	7.07431	2.57733	2.93818	0.0526997	-1.40401	-1.21497	G2-like	Probable transcription factor KAN4 GN=MFO20.5 OS=Arabidopsis thaliana (Mouse-ear cress) PE=1 SV=1
evm.TU.chr7.1960	4.05694	3.89437	1.63078	2.77369	-0.0589998	-1.31483	-0.548584	G2-like	Putative Myb family transcription factor At1g14600 GN=At1g14600 OS=Arabidopsis thaliana (Mouse-ear cress) PE=2 SV=2
evm.TU.chr4.2644	23.9807	24.1874	10.1917	14.6166	0.0123792	-1.23448	-0.714269	G2-like	Myb family transcription factor APL GN=APL OS=Arabidopsis thaliana (Mouse-ear cress) PE=2 SV=2
evm.TU.chr6.2595	1.85038	3.50605	3.74505	4.12141	0.922028	1.01717	1.15532	G2-like	Protein PHR1-LIKE 1 GN=PHL1 OS=Arabidopsis thaliana (Mouse-ear cress) PE=1 SV=1
evm.TU.chr7.1531	85.7876	77.4877	9.96857	24.92	-0.146803	-3.10531	-1.78347	GATA	GATA transcription factor 8 GN=GATA8 OS=Arabidopsis thaliana (Mouse-ear cress) PE=2 SV=1
evm.TU.chr3.1915	15.71	8.76713	4.80748	5.90795	-0.841505	-1.70833	-1.41095	GATA	GATA transcription factor 11 GN=GATA11 OS=Arabidopsis thaliana (Mouse-ear cress) PE=2 SV=1
evm.TU.chr2.3046	3.22125	2.28934	1.28627	1.53606	-0.492691	-1.32443	-1.06839	GATA	GATA transcription factor 12 GN=GATA12 OS=Arabidopsis thaliana (Mouse-ear cress) PE=2 SV=1
evm.TU.chr2.2742	3.47597	5.81085	13.0168	12.1838	0.741331	1.90488	1.80948	GATA	GATA transcription factor 21 GN=MPI10.2 OS=Arabidopsis thaliana (Mouse-ear cress) PE=1 SV=2
evm.TU.chr2.817	5.43456	18.4797	82.728	68.3801	1.76571	3.92814	3.65334	GATA	GATA transcription factor 5 GN=GATA5 OS=Arabidopsis thaliana (Mouse-ear cress) PE=2 SV=1
evm.TU.chr5.2	4.82196	5.66089	1.68181	2.78273	0.231409	-1.5196	-0.793116	GRAS	Scarecrow-like protein 6 GN=SCL6 OS=Arabidopsis thaliana (Mouse-ear cress) PE=1 SV=1
evm.TU.chr3.70	52.6637	89.2406	121.962	115.581	0.760891	1.21155	1.13402	GRAS	Scarecrow-like protein 13 GN=SCL13 OS=Arabidopsis thaliana (Mouse-ear cress) PE=2 SV=2
evm.TU.chr3.2514	6.4374	11.3716	20.6978	16.9533	0.820883	1.68493	1.39701	GRAS	Chitin-inducible gibberellin-responsive protein 1 GN=P0006G05.102 OS=Oryza sativa subsp. japonica (Rice) PE=2 SV=1
evm.TU.chr7.2620	3.53164	5.63581	8.6929	8.06185	0.674287	1.2995	1.19077	GRF	Growth-regulating factor 7 GN=GRF7 OS=Arabidopsis thaliana (Mouse-ear cress) PE=2 SV=1
evm.TU.chr7.982	3.36719	3.47919	9.33166	5.56298	0.0472069	1.47059	0.724312	GRF	Growth-regulating factor 12 OS=Oryza sativa subsp. japonica (Rice) PE=2 SV=1
evm.TU.chr6.4149	26.6629	49.4483	59.1607	68.1451	0.89109	1.14981	1.35378	HD-ZIP	Homeobox-leucine zipper protein HAT5 GN=F4P13.2 OS=Arabidopsis thaliana (Mouse-ear cress) PE=1 SV=1
evm.TU.chr6.2698	8.59233	18.6193	19.9101	16.6241	1.11568	1.21238	0.952159	HD-ZIP	Homeobox-leucine zipper protein GLABRA 2 GN=F19K16.20 OS=Arabidopsis thaliana (Mouse-ear cress) PE=2 SV=3
evm.TU.chr4.2759	1.41165	1.97545	5.75207	3.181	0.484801	2.0267	1.1721	HD-ZIP	Homeobox-leucine zipper protein HOX3 GN=OsJ_002698 OS=Oryza sativa subsp. japonica (Rice) PE=1 SV=1
evm.TU.chr7.2609	7.38157	16.2156	38.0002	37.9976	1.13538	2.36401	2.36391	HD-ZIP	Homeobox-leucine zipper protein ATHB-12 GN=ATHB-12 OS=Arabidopsis thaliana (Mouse-ear cress) PE=2 SV=1
evm.TU.chr7.1377	35.2446	51.1634	511.114	336.612	0.53771	3.85817	3.25561	HD-ZIP	Homeobox-leucine zipper protein ATHB-7 GN=ATHB-7 OS=Arabidopsis thaliana (Mouse-ear cress) PE=2 SV=2
evm.TU.chr2.1923	26.5429	12.1872	8.79167	7.83533	-1.12296	-1.59412	-1.76026	HSF	Heat stress transcription factor A-6b GN=MWI23.20 OS=Arabidopsis thaliana (Mouse-ear cress) PE=2 SV=1
evm.TU.chr6.1885	1.11595	2.84063	3.5853	3.91735	1.34794	1.68382	1.81161	HSF	Heat stress transcription factor B-3 GN=T32G6.21 OS=Arabidopsis thaliana (Mouse-ear cress) PE=2 SV=1
evm.TU.chr2.2723	16.0893	57.2716	58.9596	45.7484	1.83172	1.87362	1.50762	HSF	Heat shock factor protein HSF30 GN=HSF30 OS=Solanum peruvianum (Peruvian tomato) PE=2 SV=1
evm.TU.chr1.1385	7.29458	19.3742	32.4458	36.8312	1.40924	2.15313	2.33603	HSF	Heat shock factor protein HSF24 GN=HSF24 OS=Solanum peruvianum (Peruvian tomato) PE=2 SV=1
evm.TU.chr7.2348	5.73417	14.819	27.0181	22.2226	1.36979	2.23627	1.95437	HSF	Heat stress transcription factor B-2a GN=MTG10.4 OS=Arabidopsis thaliana (Mouse-ear cress) PE=2 SV=1
evm.TU.chr4.246	1.23705	3.1768	6.20794	4.98128	1.36067	2.32721	2.00961	HSF	Heat stress transcription factor A-6b GN=MWI23.20 OS=Arabidopsis thaliana (Mouse-ear cress) PE=2 SV=1
evm.TU.chr1.650	1.5042	1.27332	8.99418	3.38388	-0.240405	2.58	1.16968	HSF	Heat shock factor protein HSF30 GN=HSF30 OS=Solanum peruvianum (Peruvian tomato) PE=2 SV=1
evm.TU.chr1.375	9.91748	13.4447	63.1148	58.6914	0.438995	2.66993	2.5651	HSF	Heat stress transcription factor C-1 GN=MOB24.9 OS=Arabidopsis thaliana (Mouse-ear cress) PE=2 SV=1
evm.TU.chr1.1506	25.8772	10.1576	6.21886	4.07524	-1.34912	-2.05696	-2.66672	LBD	LOB domain-containing protein 38 GN=F3A4.20 OS=Arabidopsis thaliana (Mouse-ear cress) PE=2 SV=1
evm.TU.chr7.1952	3.79735	3.9487	1.32304	1.62435	0.0563845	-1.52114	-1.22513	LBD	LOB domain-containing protein 21 OS=Arabidopsis thaliana (Mouse-ear cress) PE=2 SV=1
evm.TU.chr5.2001	21.7158	8.83356	1.8209	2.76175	-1.29768	-3.57602	-2.97509	LSD	Protein LOL1 GN=LOL1 OS=Arabidopsis thaliana (Mouse-ear cress) PE=2 SV=1
evm.TU.chr2.3310	23.3075	13.5506	2.26975	6.94385	-0.782434	-3.36019	-1.74698	MYB	Transcription factor AS1 GN=F13M22.13 OS=Arabidopsis thaliana (Mouse-ear cress) PE=1 SV=1
evm.TU.chr6.1079	22.3254	12.2653	4.83309	8.42976	-0.864111	-2.20767	-1.40513	MYB	Transcription factor AS1 GN=F13M22.13 OS=Arabidopsis thaliana (Mouse-ear cress) PE=1 SV=1
evm.TU.chr5.3267	7.36068	7.74109	1.64512	2.39572	0.0726985	-2.16165	-1.61938	MYB	Transcription factor TT2 GN=MOK9.18 OS=Arabidopsis thaliana (Mouse-ear cress) PE=1 SV=1
evm.TU.chr2.1633	6.92894	4.77788	1.56773	1.852	-0.536264	-2.14396	-1.90355	MYB	Myb-related protein Myb4 GN=OSJNBa0073E02.6 OS=Oryza sativa subsp. japonica (Rice) PE=2 SV=2
evm.TU.chr6.3264	5.53613	3.00656	1.52559	1.79859	-0.880761	-1.85951	-1.62201	MYB	Transcription factor WER GN=T9L3.50 OS=Arabidopsis thaliana (Mouse-ear cress) PE=1 SV=1
evm.TU.chr5.1861	18.1741	3.40161	6.64507	3.46047	-2.4176	-1.45153	-2.39285	MYB	Anthocyanin regulatory C1 protein GN=C1 OS=Zea mays (Maize) PE=2 SV=1
evm.TU.chr5.1664	4.93148	2.12119	1.85932	2.79386	-1.21714	-1.40724	-0.819761	MYB	Transcription factor MYB44 GN=K8K14.2 OS=Arabidopsis thaliana (Mouse-ear cress) PE=2 SV=1
evm.TU.chr5.1377	21.8578	20.2032	8.84562	11.5312	-0.113559	-1.30511	-0.922606	MYB	Myb-related protein 306 OS=Antirrhinum majus (Garden snapdragon) PE=2 SV=1
evm.TU.chr5.156	2.84619	2.52061	1.33455	1.80138	-0.175257	-1.09268	-0.659932	MYB	Myb-related protein 3R-1 GN=MYB3R-1 OS=Arabidopsis thaliana (Mouse-ear cress) PE=2 SV=1
evm.TU.chr3.3708	34.1397	44.0049	72.6549	49.9071	0.366212	1.08961	0.547794	MYB	Transcription repressor MYB5 GN=MYB5 OS=Arabidopsis thaliana (Mouse-ear cress) PE=1 SV=1
evm.TU.chr7.1353	50.4089	85.5942	159.953	190.844	0.763835	1.6659	1.92064	MYB	Myb-related protein 308 OS=Antirrhinum majus (Garden snapdragon) PE=2 SV=1
evm.TU.chr7.482	4.93499	7.32737	22.2754	12.4021	0.570248	2.17433	1.32947	MYB	Transcription factor DIVARICATA GN=DIVARICATA OS=Antirrhinum majus (Garden snapdragon) PE=2 SV=1
evm.TU.chr5.1578	2.02965	4.96941	9.56463	8.23308	1.29184	2.23648	2.0202	MYB	Transcription repressor MYB6 GN=MYB6 OS=Arabidopsis thaliana (Mouse-ear cress) PE=1 SV=1
evm.TU.chr6.3088	12.856	41.4127	66.9563	67.6178	1.68764	2.38078	2.39497	MYB	Transcription factor TT2 GN=MOK9.18 OS=Arabidopsis thaliana (Mouse-ear cress) PE=1 SV=1
evm.TU.chr2.2670	4.26249	17.825	46.6277	53.156	2.06413	3.45142	3.64046	MYB	Anthocyanin regulatory C1 protein GN=C1 OS=Zea mays (Maize) PE=2 SV=1
evm.TU.chr1.1170	28.8936	22.7285	4.72922	4.36422	-0.346248	-2.61107	-2.72695	MYB_related	Protein RADIALIS-like 3 GN=RL3 OS=Arabidopsis thaliana (Mouse-ear cress) PE=2 SV=1
evm.TU.chr2.599	40.6809	48.8726	11.6119	8.01258	0.264675	-1.80875	-2.34401	MYB_related	Protein RADIALIS-like 2 GN=F2G1.8 OS=Arabidopsis thaliana (Mouse-ear cress) PE=2 SV=1
evm.TU.chr2.3448	6.32606	12.487	2.50824	3.90898	0.981053	-1.33463	-0.694516	MYB_related	Protein RADIALIS-like 6 GN=F22H5.3 OS=Arabidopsis thaliana (Mouse-ear cress) PE=2 SV=1
evm.TU.chr1.590	67.1048	14.8567	31.5871	25.1822	-2.1753	-1.08708	-1.41401	MYB_related	Transcription factor DIVARICATA GN=DIVARICATA OS=Antirrhinum majus (Garden snapdragon) PE=2 SV=1
evm.TU.chr3.2272	12.1222	13.8212	24.2732	20.5613	0.189231	1.00171	0.762275	MYB_related	Telomere repeat-binding protein 5 GN=F22G5.8 OS=Arabidopsis thaliana (Mouse-ear cress) PE=1 SV=2
evm.TU.chr7.1219	20.5568	34.105	41.1902	31.5873	0.730363	1.00268	0.619727	MYB_related	Protein REVEILLE 5 GN=RVE5 OS=Arabidopsis thaliana (Mouse-ear cress) PE=2 SV=1
evm.TU.chr4.3011	124.222	198.672	254.854	215.742	0.677467	1.03675	0.796388	MYB_related	Transcription factor MYB1R1 OS=Solanum tuberosum (Potato) PE=2 SV=1
evm.TU.chr7.1298	7.73325	9.66583	19.4066	10.8341	0.32182	1.3274	0.486433	MYB_related	Transcription factor CPC GN=CPC OS=Arabidopsis thaliana (Mouse-ear cress) PE=1 SV=1
evm.TU.chr2.1203	16.651	7.03438	5.7032	6.07747	-1.24311	-1.54577	-1.45407	NAC	NAC domain-containing protein 7 GN=T28K15.1 OS=Arabidopsis thaliana (Mouse-ear cress) PE=2 SV=2
evm.TU.chr7.1424	4.5066	6.45951	9.43812	11.2457	0.519387	1.06646	1.31926	NAC	NAC domain-containing protein 86 {ECO:0000312|EMBL:AED92405.1} OS=Arabidopsis thaliana (Mouse-ear cress) PE=2 SV=1
evm.TU.chr3.1318	6.10323	3.48402	13.5287	8.66103	-0.808819	1.14838	0.504965	NAC	NAC domain-containing protein 21/22 OS=Arabidopsis thaliana (Mouse-ear cress) PE=1 SV=2
evm.TU.chr7.2649	9.2864	15.1544	22.6463	19.8502	0.706548	1.28608	1.09596	NAC	NAC domain-containing protein 86 {ECO:0000312|EMBL:AED92405.1} OS=Arabidopsis thaliana (Mouse-ear cress) PE=2 SV=1
evm.TU.chr4.2381	7.54429	8.01613	18.7437	14.3019	0.0875212	1.31295	0.922747	NAC	NAC domain-containing protein 8 GN=NAC008 OS=Arabidopsis thaliana (Mouse-ear cress) PE=2 SV=1
evm.TU.chr6.1854	2.99156	4.23404	7.53509	6.44939	0.501136	1.33273	1.10826	NAC	Protein ATAF2 GN=T2K12.140 OS=Arabidopsis thaliana (Mouse-ear cress) PE=1 SV=1
evm.TU.chr5.1350	1.20715	1.98569	3.40648	2.90791	0.718033	1.49668	1.26838	NAC	NAC domain-containing protein 100 GN=NAC100 OS=Arabidopsis thaliana (Mouse-ear cress) PE=2 SV=1
evm.TU.chr3.2686	2.72261	8.9014	8.15765	5.48984	1.70904	1.58316	1.01177	NAC	NAC transcription factor NAM-2 GN=NAM-2 OS=Hordeum vulgare var. distichum (Domesticated barley) PE=3 SV=1
evm.TU.chr6.3978	1.64237	2.5148	5.0179	3.14314	0.614659	1.6113	0.936424	NAC	NAC domain-containing protein 100 GN=NAC100 OS=Arabidopsis thaliana (Mouse-ear cress) PE=2 SV=1
evm.TU.chr7.1443	5.74532	13.5611	20.5236	22.1232	1.23901	1.83682	1.9451	NAC	NAC domain-containing protein 86 {ECO:0000312|EMBL:AED92405.1} OS=Arabidopsis thaliana (Mouse-ear cress) PE=2 SV=1
evm.TU.chr6.3273	3.12489	7.92293	11.4332	12.1728	1.34223	1.87135	1.96178	NAC	Transcription factor JUNGBRUNNEN 1 GN=F23E6.1 OS=Arabidopsis thaliana (Mouse-ear cress) PE=1 SV=1
evm.TU.chr2.1312	8.1836	12.326	31.4851	48.9112	0.590903	1.94386	2.57936	NAC	Putative NAC domain-containing protein 94 GN=ANAC094 OS=Arabidopsis thaliana (Mouse-ear cress) PE=3 SV=1
evm.TU.chr0.340	2.26498	2.20953	11.2045	5.48123	-0.0357581	2.30651	1.275	NAC	Protein NTM1-like 8 {ECO:0000303|PubMed:19704545} OS=Arabidopsis thaliana (Mouse-ear cress) PE=1 SV=1
evm.TU.chr2.2370	67.0005	142.638	337.064	215.048	1.09012	2.33078	1.68241	NAC	NAC domain-containing protein 2 GN=T1N6.12 OS=Arabidopsis thaliana (Mouse-ear cress) PE=2 SV=2
evm.TU.chr3.967	1.03755	4.8232	6.82578	12.0508	2.21681	2.71781	3.53788	NAC	Transcription factor JUNGBRUNNEN 1 GN=F23E6.1 OS=Arabidopsis thaliana (Mouse-ear cress) PE=1 SV=1
evm.TU.chr4.2631	1.0188	2.87869	16.7919	12.4694	1.49854	4.04283	3.61345	NAC	NAC transcription factor 29 GN=At1g69490 OS=Arabidopsis thaliana (Mouse-ear cress) PE=2 SV=1
evm.TU.chr3.2687	7.8112	28.5629	323.396	235.893	1.87052	5.37161	4.91644	NAC	NAC domain-containing protein 72 GN=F27G19.10 OS=Arabidopsis thaliana (Mouse-ear cress) PE=2 SV=1
evm.TU.chr6.1247	0.684572	1.43266	12.6965	11.6386	1.06542	4.21309	4.08757	NAC	#N/A
evm.TU.chr5.839	5.10814	2.63506	0.746703	1.76648	-0.954963	-2.77419	-1.53192	NAC	#N/A
evm.TU.chr6.3070	8.83805	13.4316	18.5236	16.3707	0.60383	1.06757	0.889317	NF-YA	Nuclear transcription factor Y subunit A-3 OS=Arabidopsis thaliana (Mouse-ear cress) PE=2 SV=2
evm.TU.chr7.53	16.7403	26.7283	37.311	30.1406	0.675047	1.15628	0.848386	NF-YA	Nuclear transcription factor Y subunit A-1 GN=T24H18_10 OS=Arabidopsis thaliana (Mouse-ear cress) PE=2 SV=1
evm.TU.chr6.1418	3.40092	7.01867	9.7873	6.72197	1.04527	1.52499	0.982958	NF-YA	Nuclear transcription factor Y subunit A-2 GN=F18C1.4 OS=Arabidopsis thaliana (Mouse-ear cress) PE=2 SV=1
evm.TU.chr3.1765	30.0037	48.1362	125.07	85.6447	0.681979	2.05952	1.51322	NF-YA	Nuclear transcription factor Y subunit A-9 GN=NFYA9 OS=Arabidopsis thaliana (Mouse-ear cress) PE=2 SV=1
evm.TU.chr3.2078	7.08477	1.16693	2.49377	2.08936	-2.602	-1.50639	-1.76166	NF-YB	Nuclear transcription factor Y subunit B-3 OS=Arabidopsis thaliana (Mouse-ear cress) PE=2 SV=1
evm.TU.chr2.2156	0.736973	2.89309	4.32991	3.2973	1.97293	2.55465	2.1616	NF-YB	#N/A
evm.TU.chr4.886	3.21433	2.07212	1.12068	1.11291	-0.633409	-1.52014	-1.53019	NF-YC	Nuclear transcription factor Y subunit C-2 OS=Arabidopsis thaliana (Mouse-ear cress) PE=2 SV=2
evm.TU.chr5.735	53.247	39.1977	20.2705	26.5918	-0.441931	-1.39332	-1.00172	NF-YC	Nuclear transcription factor Y subunit C-4 GN=NFYC4 OS=Arabidopsis thaliana (Mouse-ear cress) PE=2 SV=1
evm.TU.chr6.404	10.8725	17.1017	26.6633	26.7337	0.653463	1.29418	1.29798	NF-YC	Nuclear transcription factor Y subunit C-9 GN=F7G19.16 OS=Arabidopsis thaliana (Mouse-ear cress) PE=2 SV=1
evm.TU.chr6.1834	36.5178	24.3472	8.16051	16.0826	-0.584846	-2.16187	-1.1831	SBP	Squamosa promoter-binding-like protein 4 GN=SPL4 OS=Arabidopsis thaliana (Mouse-ear cress) PE=1 SV=1
evm.TU.chr5.750	22.4296	9.32227	6.48449	10.5889	-1.26665	-1.79034	-1.08285	SBP	Squamosa promoter-binding-like protein 13B GN=MFB16.6 OS=Arabidopsis thaliana (Mouse-ear cress) PE=3 SV=1
evm.TU.chr6.4379	9.08777	7.39216	3.68087	10.7347	-0.29793	-1.30388	0.240278	SBP	Squamosa promoter-binding-like protein 13B GN=MFB16.6 OS=Arabidopsis thaliana (Mouse-ear cress) PE=3 SV=1
evm.TU.chr2.3396	14.8893	24.4188	32.5618	25.8424	0.713712	1.1289	0.795461	TALE	BEL1-like homeodomain protein 3 GN=BLH3 OS=Arabidopsis thaliana (Mouse-ear cress) PE=1 SV=1
evm.TU.chr1.141	48.6952	86.713	150.759	111.608	0.832468	1.63039	1.19659	TALE	Homeobox protein knotted-1-like 3 GN=KNAT3 OS=Arabidopsis thaliana (Mouse-ear cress) PE=1 SV=1
evm.TU.chr4.101	32.6898	31.6555	10.6268	15.582	-0.0463854	-1.62114	-1.06897	TCP	Transcription factor TCP7 GN=TCP7 OS=Arabidopsis thaliana (Mouse-ear cress) PE=2 SV=1
evm.TU.chr4.2675	20.8274	12.8044	8.75775	8.41568	-0.701843	-1.24985	-1.30733	TCP	Transcription factor TCP14 GN=TCP14 OS=Arabidopsis thaliana (Mouse-ear cress) PE=1 SV=1
evm.TU.chr6.4386	12.4513	22.8841	28.3259	26.0858	0.878049	1.18583	1.06697	TCP	Transcription factor TCP20 GN=MOJ10.8 OS=Arabidopsis thaliana (Mouse-ear cress) PE=1 SV=1
evm.TU.chr6.2502	1.0507	2.5472	2.72986	2.98615	1.27756	1.37748	1.50694	TCP	Transcription factor PCF1 OS=Oryza sativa subsp. japonica (Rice) PE=1 SV=1
evm.TU.chr6.248	20.6985	10.6975	9.03258	9.59245	-0.952246	-1.19631	-1.10955	Trihelix	Trihelix transcription factor GTL2 GN=At5g28300 OS=Arabidopsis thaliana (Mouse-ear cress) PE=2 SV=1
evm.TU.chr5.939	119.359	93.1116	59.5792	61.2089	-0.358275	-1.00243	-0.963494	Trihelix	Trihelix transcription factor GTL1 GN=GTL1 OS=Arabidopsis thaliana (Mouse-ear cress) PE=1 SV=2
evm.TU.chr3.728	6.1746	3.4201	2.52277	2.57121	-0.852309	-1.29134	-1.2639	WOX	Ras-related protein RABA1f GN=RABA1F OS=Arabidopsis thaliana (Mouse-ear cress) PE=2 SV=1
evm.TU.chr7.2083	55.6211	23.5082	23.5619	43.5306	-1.24247	-1.23918	-0.353602	WRKY	Probable WRKY transcription factor 70 GN=WRKY70 OS=Arabidopsis thaliana (Mouse-ear cress) PE=2 SV=1
evm.TU.chr5.391	1.64313	2.07161	3.50915	3.53089	0.334309	1.09468	1.10359	WRKY	Probable WRKY transcription factor 41 GN=WRKY41 OS=Arabidopsis thaliana (Mouse-ear cress) PE=2 SV=2
evm.TU.chr4.93	2.81137	4.22099	6.2301	5.42239	0.586309	1.14798	0.947656	WRKY	Probable WRKY transcription factor 11 GN=WRKY11 OS=Arabidopsis thaliana (Mouse-ear cress) PE=2 SV=2
evm.TU.chr4.2600	9.60886	11.2455	22.5341	21.9146	0.226917	1.22967	1.18946	WRKY	Probable WRKY transcription factor 3 GN=WRKY3 OS=Arabidopsis thaliana (Mouse-ear cress) PE=2 SV=1
evm.TU.chr3.167	9.50896	20.4476	23.2642	29.2397	1.10457	1.29075	1.62057	WRKY	WRKY transcription factor 6 GN=WRKY6 OS=Arabidopsis thaliana (Mouse-ear cress) PE=1 SV=1
evm.TU.chr7.1297	18.7313	15.6997	46.3046	43.5005	-0.254709	1.30571	1.21559	WRKY	Probable WRKY transcription factor 46 GN=WRKY46 OS=Arabidopsis thaliana (Mouse-ear cress) PE=2 SV=1
evm.TU.chr1.1439	10.3715	14.5566	29.2051	25.753	0.489051	1.4936	1.31212	WRKY	Probable WRKY transcription factor 15 GN=WRKY15 OS=Arabidopsis thaliana (Mouse-ear cress) PE=2 SV=1
evm.TU.chr6.793	4.20803	9.4552	12.461	18.0033	1.16796	1.5662	2.09704	WRKY	Probable WRKY transcription factor 33 GN=WRKY33 OS=Arabidopsis thaliana (Mouse-ear cress) PE=1 SV=2
evm.TU.chr7.2296	1.30585	2.45825	4.46713	5.15398	0.912641	1.77435	1.98069	WRKY	Probable WRKY transcription factor 46 GN=WRKY46 OS=Arabidopsis thaliana (Mouse-ear cress) PE=2 SV=1
evm.TU.chr3.3281	3.92818	6.15306	13.957	14.9722	0.647442	1.82905	1.93035	WRKY	Probable WRKY transcription factor 33 GN=WRKY33 OS=Arabidopsis thaliana (Mouse-ear cress) PE=1 SV=2
evm.TU.chr4.1541	5.04126	8.65063	18.614	12.2414	0.77902	1.88453	1.27991	WRKY	Probable WRKY transcription factor 48 GN=WRKY48 OS=Arabidopsis thaliana (Mouse-ear cress) PE=2 SV=1
evm.TU.chr2.3567	9.32776	10.3136	34.5073	31.6973	0.144946	1.8873	1.76476	WRKY	Probable WRKY transcription factor 40 GN=WRKY40 OS=Arabidopsis thaliana (Mouse-ear cress) PE=1 SV=1
evm.TU.chr1.1807	1.13609	3.01681	5.79618	5.67006	1.40894	2.35102	2.31929	WRKY	Probable WRKY transcription factor 23 GN=WRKY23 OS=Arabidopsis thaliana (Mouse-ear cress) PE=2 SV=1
evm.TU.chr6.1646	4.43144	16.4204	23.564	23.4465	1.88964	2.41074	2.40352	WRKY	Probable WRKY transcription factor 40 GN=WRKY40 OS=Arabidopsis thaliana (Mouse-ear cress) PE=1 SV=1
evm.TU.chr2.2696	5.24831	6.34819	31.1744	37.8847	0.274493	2.57044	2.85169	WRKY	Probable WRKY transcription factor 50 GN=WRKY50 OS=Arabidopsis thaliana (Mouse-ear cress) PE=2 SV=1
evm.TU.chr7.910	15.9931	11.3584	5.91291	7.22994	-0.493692	-1.43551	-1.1454	YABBY	Axial regulator YABBY 1 GN=F4L23.30 OS=Arabidopsis thaliana (Mouse-ear cress) PE=1 SV=1
evm.TU.chr4.2662	8.87266	4.25344	2.20596	2.80725	-1.06074	-2.00796	-1.66021	ZF-HD	Zinc-finger homeodomain protein 9 GN=P0707C02.7 OS=Oryza sativa subsp. japonica (Rice) PE=3 SV=2
evm.TU.chr5.2631	6.34732	2.72566	1.7513	2.66733	-1.21954	-1.85772	-1.25075	ZF-HD	Zinc-finger homeodomain protein 2 GN=F22K18.140 OS=Arabidopsis thaliana (Mouse-ear cress) PE=1 SV=1

## Sheet: Table S6
Table S6. Differentially expressed transcription factors (TFs) with methylation in promoter region.
Gene_id	TF-family	log2 FoldChange			Swissprot_annotation
		T4 vs T0	T8 vs T0	T12 vs T0
evm.TU.chr1.650	HSF30	#N/A	2.58336	#N/A	Heat shock factor protein HSF30 GN=HSF30 OS=Solanum peruvianum (Peruvian tomato) PE=2 SV=1
evm.TU.chr3.767	ERF4	1.57291	2.33721	1.65505	Ethylene-responsive transcription factor 4 GN=ERF4 OS=Nicotiana sylvestris (Wood tobacco) PE=2 SV=1
evm.TU.chr1.1909	Dof3.6	#N/A	-1.33072	#N/A	Dof zinc finger protein DOF3.6 GN=T22E16.30 OS=Arabidopsis thaliana (Mouse-ear cress) PE=1 SV=2
evm.TU.chr2.1923	HSF A-6b	#N/A	-1.59242	-1.74732	Heat stress transcription factor A-6b GN=MWI23.20 OS=Arabidopsis thaliana (Mouse-ear cress) PE=2 SV=1
evm.TU.chr2.2156	NFYB5	#N/A	2.55026	#N/A	Nuclear transcription factor Y subunit B-5 GN=NFYB5 OS=Arabidopsis thaliana (Mouse-ear cress) PE=2 SV=1
evm.TU.chr2.749	bHLH63	#N/A	-3.35326	-2.68956	Transcription factor bHLH63 GN=T4L20.110 OS=Arabidopsis thaliana (Mouse-ear cress) PE=1 SV=1
evm.TU.chr3.1848	ARF4	#N/A	-2.70279	-1.85369	Auxin response factor 4 GN=ARF4 OS=Arabidopsis thaliana (Mouse-ear cress) PE=1 SV=1
evm.TU.chr3.2397	C2H2_ZAT12	#N/A	3.95448	2.82358	Zinc finger protein ZAT12 GN=MMN10.11 OS=Arabidopsis thaliana (Mouse-ear cress) PE=2 SV=1
evm.TU.chr3.2514	GRAS	#N/A	1.68568	1.40894	Chitin-inducible gibberellin-responsive protein 1 GN=P0006G05.102 OS=Oryza sativa subsp. japonica (Rice) PE=2 SV=1
evm.TU.chr3.374	B3	#N/A	1.13657	#N/A	B3 domain-containing protein Os07g0563300 GN=OJ1720_F04.105 OS=Oryza sativa subsp. japonica (Rice) PE=3 SV=2
evm.TU.chr3.770	ERF12	#N/A	-1.09226	#N/A	Ethylene-responsive transcription factor 12 GN=F3M18.21 OS=Arabidopsis thaliana (Mouse-ear cress) PE=2 SV=1
evm.TU.chr5.1006	bHLH14	3.23884	3.98427	2.15836	Transcription factor bHLH14 OS=Arabidopsis thaliana (Mouse-ear cress) PE=2 SV=1
evm.TU.chr6.1418	NFYA-2	#N/A	1.52494	#N/A	Nuclear transcription factor Y subunit A-2 GN=F18C1.4 OS=Arabidopsis thaliana (Mouse-ear cress) PE=2 SV=1
evm.TU.chr6.1834	SPL4	#N/A	-2.15877	#N/A	Squamosa promoter-binding-like protein 4 GN=SPL4 OS=Arabidopsis thaliana (Mouse-ear cress) PE=1 SV=1
evm.TU.chr6.2011	ERF1	#N/A	4.64186	4.81779	transcription factor ERF1 [Fragaria x ananassa]
evm.TU.chr7.2296	WRKY46	#N/A	1.77531	1.98864	Probable WRKY transcription factor 46 GN=WRKY46 OS=Arabidopsis thaliana (Mouse-ear cress) PE=2 SV=1
evm.TU.chr5.2	GRAS_SCL6	#N/A	-1.51812	#N/A	Scarecrow-like protein 6 GN=SCL6 OS=Arabidopsis thaliana (Mouse-ear cress) PE=1 SV=1
evm.TU.chr6.1247	NAC90	#N/A	4.20642	4.09375	NAC domain-containing protein 90 GN=NAC090 OS=Arabidopsis thaliana (Mouse-ear cress) PE=2 SV=1
evm.TU.chr6.2502	TCP	#N/A	1.37658	1.51575	Transcription factor PCF1 OS=Oryza sativa subsp. japonica (Rice) PE=1 SV=1
evm.TU.chr5.1109	COL16	#N/A	-1.15491	#N/A	Zinc finger protein CONSTANS-LIKE 16 GN=COL16 OS=Arabidopsis thaliana (Mouse-ear cress) PE=2 SV=2
evm.TU.chr5.839	NAC29	#N/A	-2.76809	#N/A	NAC transcription factor 29 GN=At1g69490 OS=Arabidopsis thaliana (Mouse-ear cress) PE=2 SV=1
evm.TU.chr7.1926	C3H_29	#N/A	1.01667	1.15704	Zinc finger CCCH domain-containing protein 29 GN=At2g40140 OS=Arabidopsis thaliana (Mouse-ear cress) PE=2 SV=1
evm.TU.chr1.1807	WRKY23	#N/A	2.34675	2.32395	Probable WRKY transcription factor 23 GN=WRKY23 OS=Arabidopsis thaliana (Mouse-ear cress) PE=2 SV=1
evm.TU.chr5.1664	MYB44	-1.21674	-1.40502	#N/A	Transcription factor MYB44 GN=K8K14.2 OS=Arabidopsis thaliana (Mouse-ear cress) PE=2 SV=1
evm.TU.chr6.2585	C3H_14	#N/A	1.22191	1.05393	Zinc finger CCCH domain-containing protein 14 OS=Oryza sativa subsp. japonica (Rice) PE=2 SV=1

## Sheet: Table S7
Table S7. List of primer pairs used for qRT-PCR.
Gene name	Landing number	Primer sequence (5´→3´)	Tm (℃)	Product size (bp)
ACTIN	FnACTIN	F: CTTTTGGATTGAGCCTCGTC	56.81	106
		R: ACGAGCTGTTTTCCCTAGCA	59.31
NCED1	evm.TU.chr3.1372	F: CACGTCGTCCAATCTGTTCC	57.45	127
		R: AAACCCGAGACTTTAGGCCA	55.4
CPY707A2	evm.TU.chr3.2418	F: TGGTGATGTGCAAAGTGGTG	55.4	157
		R: CAGGAGCCATGTTAGAACGC	57.45
PYL6	evm.TU.chr3.671	F: GGCTTGACAAGATCGACGAC	57.45	156
		R: ACTGAGTCACCACCGTCTTT	55.4
PYL4	evm.TU.chr6.811	F: AGTCGGTCCTAACAAGTGCT	55.4	112
		R: GAAGTGCTTGTAGGCTTGGG	57.45
PP2C24	evm.TU.chr3.2439	F: GAGTGATGGTTTGTGGGACG	57.45	129
		R: TCCTTGTCCGAGTTCTCCAC	57.45
PP2C16	evm.TU.chr1.673	F: TTGGATCGTGCACCCTTTTG	55.4	139
		R: TGTGGCCCAAGTCATCAGAT	55.4
ABF2	evm.TU.chr2.2947	F: TGTGGAGGAATCTTTCGGCT	55.4	135
		R: CCGGACCATCTTCTCTCACA	57.45
WRKY46	evm.TU.chr7.2296	F: CGAAACTCAGCAACGTGGAT	55.4	159
		R: GTGCTTAGTGGCCATACAGC	57.45
WRKY28	evm.TU.chr3.565	F: ATGTGGGGTGAAGAAGAGGG	57.45	144
		R: AATGCATGATGGTGGTGAGC	55.4
ERF1	evm.TU.chr6.2011	F: CCCAGGAAGACGATGACACT	57.45	135
		R: CTGCCATTTCTCCCCAAACC	57.45
ERF4	evm.TU.chr3.767	F: TGGATCTGAACCTCGGTCAC	57.45	147
		R: CCGAGTCGAAGTAAAGCACG	57.45
B3	evm.TU.chr3.374	F: ATCTGCTTCCCCGTAACACA	55.4	161
		R: ATGCTTTGTTGTGGCCTGAG	55.4
